# Supplementary material for: A cleavage-based surrogate reporter for the evaluation of CRISPR–Cas9 cleavage efficiency
Source: Nucleic Acids Res. 2021 Jun 4;49(15):e85. doi: 10.1093/nar/gkab467 (PMC8421217; doi:10.1093/nar/gkab467)
Supplement: gkab467_Supplemental_Files [file gkab467_supplemental_files.zip]

Archive with 3 entries (3 files):
- Jung_et_al_Supplemental Figure legends.docx
- Jung_et_al_Supplemental Figures.pdf
- Supplementary Table S1.xlsx
