# Supplementary material for: A cleavage-based surrogate reporter for the evaluation of CRISPR–Cas9 cleavage efficiency
Source: Nucleic Acids Res. 2021 Jun 4;49(15):e85. doi: 10.1093/nar/gkab467 (PMC8421217; doi:10.1093/nar/gkab467)
Supplement: gkab467_Supplemental_Files [file gkab467_supplemental_files.zip › Supplementary Table S1.xlsx]

## Sheet: primer list
Table S1. Primers used in this study
	Name	Primers	Sequences
DNA constructs	EF1a-multiple target sites	Forward	GTACTTGGAGCGGCCGCGGCTCCGGTGCCCGTCAGTG
	EF1a-multiple target sites	Reverse	TTGCCCATGGTGGCGGCTTAGCGGCGCGCCGAATTCTCACGACACCTGAAATGGAA
	LacI	Forward	CGCCACCATGGGCAAATATGTAAC
	LacI	Reverse	TCACACCTTCCTCTTCTTCTTA
	poly A	Forward	AAGAGGAAGGTGTGAGCAGACATGATAAGATACAT
	poly A	Reverse	GTATATCTGGCGGCCGCTACCACATTTGTAGAGGTTT
	LacI GFP	Forward	AGTCAAGCTTCCACCATGGTGAGCAAGGGCGAGGA
	LacI GFP	Reverse	AGCTTCTAGATTAATTAATTACTTGTACAGCTCGTCCA
	NF LacI	Forward	GCTAAGCCGCCACCGGAGTTGCCACCTCCAGTCT
	NF LacI	Reverse	GCTAGCTGCATGAGTGAATCAGCCAA
	PTEN 12targets template-1	Forward	TGCAGAGGCCTACCTCTGCAATTAAATTTGGTTATCCAAACATTATTGCTATGGACAGAT
	PTEN 12targets template-2	Forward	TTCAGGACCCACACGACGGAGCTGGCAGACCACAAACTGAGGATTCTTCATACCAGGACC
	PTEN 12targets template-3	Forward	CTTTTGGTTGTTTTGTTTTAAGGTTTTTGGGGACAAAATGTTTCACTTTTGGGTAAAATT
	PTEN 12targets infusion-pcr-1	Forward	GGTGTCGTGAGAATTACCGCCAAATTTAATTGCAGAGGCCTACCTCTGCA
	PTEN 12targets infusion-pcr-1	Reverse	TCTGCACGCTCTCCATTACAAGATATACAATCTGTCCATAGCAATAATGT
	PTEN 12targets infusion-pcr-2	Forward	TGGAGAGCGTGCAGATAATGACAAGGCCAATTCAGGACCCACACGACGGA
	PTEN 12targets infusion-pcr-2	Reverse	TCCTTAAAATTTGGAGAAAAGTATCCTCTGGTCCTGGTATGAAGAATCCT
	PTEN 12targets infusion-pcr-3	Forward	TCCAAATTTTAAGGAGGACAAAATGTTTCACTTTTGGTTGTTTTGTTTTAA
	PTEN 12targets infusion-pcr-3	Reverse	CATGGTGGCGGCTTACCGATACTTTTCTCCAAATTTTACCCAAAAGTGAAA
	20endo template	Forward	TGGCAGAAGAGGCAGAGAGGCCTCTCAGGGCTGCGCGCCCAGGGCCCCCGCCGCAGTGTACCCAGGGACTTTAATAATGCACGCGGCGGCTTCTTTGATGACCCTGTGCTGGGTGCCACCTCGAAACCTC
	20endo-1st	Forward	GGCCAATGGGACAGCGGAAGTGTTTACACTCCACATGTGGCTCGGAGCGCGAGAAACGTCGGGATTTGATGAGTCTCATCCATTGGGCATGGCAGAAGAGGCAGAGAGG
	20endo-1st	Reverse	AGAGTATCCAGAAAGTCCAGCACCTCAGAGGATGAGGACCCCCCAGCACCCAAGGCCCCGAGCCGGCGGCCTTGAGCGCTGAGCACCCATGAGGTTTCGAGGTGGCACCC
	20endo-2nd	Forward	GGTGTCGTGAGAATTCCTCCCTTACTCTTCGTCCCCGGAGTTTGACTGGGGCAAGCCGAGGGCGTTTCTGTGAATGAAGCAGGGGAGCGCGGCCAATGGGACAGCGGAAG
	20endo-2nd	Reverse	CATGGTGGCGGCTTACCGAAAGAAAATGGATTTGCAGGCCCACTCACCAGGAAAACGAGGGCCCAAAGCCGCTAAGCCCAAAGCCCCCGGAAGAGTATCCAGAAAGTCCAGCACC
	EcoR1-PTEN doench4	Forward	GGTGTCGTGAGAATTATTCTTCATACCAGGACCAGAGG
	Blp1-PTEN doench4	Reverse	CATGGTGGCGGCTTACCTCTGGTCCTGGTATGAAGAAT
	EcoR1-PTEN Gecko4	Forward	GGTGTCGTGAGAATTACGCCTTCAAGTCTTTCTGCAGG
	Blp1-PTEN Gecko4	Reverse	CATGGTGGCGGCTTACCTGCAGAAAGACTTGAAGGCGT
	PTEN 6targets template	Forward	GACCCACACGACGGAGCTGGCAGACCACAAACTGAGGATTCTTCATACCAGGACCAGAGGACCGCCAAATTTAATTGCAGAGGCCTACCTCTGCAATTAAATTTGGACAGATTGTATATC
	6target infusion-pcr	Forward	GGTGTCGTGAGAATTAGAGCGTGCAGATAATGACAAGGCCAATTCAGGACCCACACGACGGAGCT
	6target infusion-pcr	Reverse	CATGGTGGCGGCTTACCTGCAGAAAGACTTGAAGGCGTCCATTACAAGATATACAATCTGTCCAAATTTAATTGCAGAG
	12target(fisrt)-template1	Forward	GACCAGAGGAGAGCGTGCAGATAATGACAAGGCCAATTCAGGACCCACACGACGGAGCTGGCAGACCACAAACTGAGGCCTACCTCTGCAATTAAATTTGGTTATC
	12target(fisrt)-template2	Forward	TAATGGACGCCTTCAAGTCTTTCTGCAGGATACTTTTCTCCAAATTTTAAGGAGGACAAAATGTTTCACTTTTGGTTGTTTTGTTTTAAGGTTTTTGGGGACAAAA
	12target(fisrt)-1-infusion pcr	Forward	TTTCAGGTGTCGTGAGAATTATTCTTCATACCAGGACCAGAGGAGAGCGTGC
	12target(fisrt)-1-infusion pcr	Reverse	ACAATCTGTCCATAGCAATAATGTTTGGATAACCAAATTTAATTGCAGAGGTAG
	12target(fisrt)-2-infusion pcr	Forward	TATTGCTATGGACAGATTGTATATCTTGTAATGGACGCCTTCAAGTCT
	12target(fisrt)-2-infusion pcr	Reverse	TTGCCCATGGTGGCGGCTTACCCAAAAGTGAAACATTTTGTCCCCAAAAACCTTAA
	12target(middle)-template1	Forward	ATGACAAGGCCAATTCAGGACCCACACGACGGAGCTGGCAGACCACAAACTGAGGCCTACCTCTGCAATTAAATTTGGTTATCCAAACATTATTGCTATGGATTCT
	12target(middle)-template2	Forward	TAATGGACGCCTTCAAGTCTTTCTGCAGGATACTTTTCTCCAAATTTTAAGGAGGACAAAATGTTTCACTTTTGGTTGTTTTGTTTTAAGGTTTTTGGGGACAAAA
	12target(middle)-1-infusion pcr	Forward	TTTCAGGTGTCGTGAGAATTAGAGCGTGCAGATAATGACAAGGCCAATTCAG
	12target(middle)-1-infusion pcr	Reverse	ACAATCTGTCCTCTGGTCCTGGTATGAAGAATCCATAGCAATAATGTTT
	12target(middle)-2-infusion pcr	Forward	AGGACCAGAGGACAGATTGTATATCTTGTAATGGACGCCTTCAAGT
	12target(middle)-2-infusion pcr	Reverse	TTGCCCATGGTGGCGGCTTACCCAAAAGTGAAACATTTTGTCCCCAAAAACCTTAA
	12target(last)-template1	Forward	ATGACAAGGCCAATTCAGGACCCACACGACGGAGCTGGCAGACCACAAACTGAGGCCTACCTCTGCAATTAAATTTGGTTATCCAAACATTATTGCTATGGACAGA
	12target(last)-template2	Forward	TGCAGGATACTTTTCTCCAAATTTTAAGGAGGACAAAATGTTTCACTTTTGGTTGTTTTGTTTTAAGGTTTTTGGGGACAAAATGTTTCACTTTTGGGATTCTTCA
	12target(last)-1-infusion pcr	Forward	TTTCAGGTGTCGTGAGAATTAGAGCGTGCAGATAATGACAAGGCCAATTCAG
	12target(last)-1-infusion pcr	Reverse	TGAAGGCGTCCATTACAAGATATACAATCTGTCCATAGCAATAATGTT
	12target(last)-2-infusion pcr	Forward	TCTTGTAATGGACGCCTTCAAGTCTTTCTGCAGGATACTTTTCTCCAA
	12target(last)-2-infusion pcr	Reverse	TTGCCCATGGTGGCGGCTTACCTCTGGTCCTGGTATGAAGAATCCCAAAAGTGAA
	TP53 12targets template	Forward	CAATGGTTCACTGAAGACCCAGGCCTGCATGGGCGGCATGAACCGGCCATGAGCGCTGCTCAGATAGCGCCCCGGACGATATTGAACAATGGGAGCGCTGCTCAGATAGCGATGGCCTTTTCTTTTGTTT
	TP53 12targets infusion-pcr	Forward	GGTGTCGTGAGAATTCCCCTGTCATCTTCTGTCCCTTCACCAGCAGCTCCTACACCGGCGGCCCCGGACGATATTGAACAATGGCAATGGTTCACTGAAGACCCAGGCC
	TP53 12targets infusion-pcr	Reverse	CATGGTGGCGGCTTAAAGAAAAGTTCTGCATCCCCAGGAACTATAAAAAAACACTGACAGGCCTGGTCAGGAGCTTATTTTCAACCCAAAGTTCCAAACAAAAGAAAAGGCCATCGCTATCTG
	LacI-14endo-template	Forward	GCGGAAGTGTTTACACTCCACATGTGGCTCGGAGCGCGAGAAACGTCGGGATTTGATGAGTCTCATCCATTGGGCATGGCAGAAGAGGCAGAGAGGCCTCTCAGGGCTGCGCGCCCAGGGCCCCCGCCGC
	LacI-14endo-pcr-F	Forward	CCTCCCTTACTCTTCGTCCCCGGAGTTTGACTGGGGCAAGCCGAGGGCGTTTCTGTGAATGAAGCAGGGGAGCGCGGCCAATGGGACAGCGGAAGTGTTTACACTCCACATGTGG
	LacI-14endo-pcr-R	Reverse	CCGGCGGCCTTGAGCGCTGAGCACCCATGAGGTTTCGAGGTGGCACCCATTCCCGTTTGCAACTCCAAACCAAGGACCACCAGGCGCCTGGGCCTGGGTACACTGCGGCGGGGGCCCTGGGCGC
	LacI-target-last6-template	Forward	GGCAGACCACAAACTGAGGATTCTTCATACCAGGACCAGAGGACAGATTGTATATCTTGTAATGGACGCCTTCAAGTCTTTCTGCAGGATACTTTTCTCCAAATTTTAAGGGGACAAAATGTTTCACTTT
	LacI-target-last6-pcr-F	Forward	GCTCAAGGCCGCCGGAGCTGGCAGACCACAAACTGAGGATTCT
	LacI-target-last6-pcr-R	Reverse	GTCGTTTTACGCTTACCCAAAAGTGAAACATTTTGTCCCCTTAAAATTTGGAG
	LacI-target-40-6endo-template	Forward	CCTTACTCTTCGTCCCCGGAGTTTGACTGGGGCAAGCCGAGGGCGTTTCTGTGAATGAAGCAGGGGAGCGCGGCCAATGGGACAGCGGAAGTGTTTACACTCCACATGTGGCTCGGAGCGCGAGAAACGT
	LacI-target-40-6endo-pcr-F	Forward	AGGCCGCCGGgAATTCCTCCCTTACTCTTCGTCCCCGGAG
	LacI-target-40-6endo-pcr-R	Reverse	TGTGGTCTGCCAGCTCCCGACGTTTCTCGCGCTCCGA
	LacI-target-last6-40-pcr-F	Forward	GCGAGAAACGTCGGGAGCTGGCAGACCACAAACTGAGGATTCT
	LacI-target-60-12endo-template	Forward	GCGGCCAATGGGACAGCGGAAGTGTTTACACTCCACATGTGGCTCGGAGCGCGAGAAACGTCGGGATTTGATGAGTCTCATCCATTGGGCATGGCAGAAGAGGCAGAGAGGCCTCTCAGGGCTGCGCGCC
	LacI-target-60-12endo-pcr-F	Forward	AGGCCGCCGGgAATTCCTCCCTTACTCTTCGTCCCCGGAGTTTGACTGGGGCAAGCCGAGGGCGTTTCTGTGAATGAAGCAGGGGAGCGCGGCCAATGGGACAGCG
	LacI-target-60-12endo-pcr-R	Reverse	TGTGGTCTGCCAGCTCCATTCCCGTTTGCAACTCCAAACCAAGGACCACCAGGCGCCTGGGCCTGGGTACACTGCGGCGGGGGCCCTGGGCGCGCAGCCCTGA
	LacI-target-last6-60-pcr-F	Forward	TGCAAACGGGAATGGAGCTGGCAGACCACAAACTGAGGATTCT
	LacI-target-80-4endo-annealing-F	Forward	AAGGCCGCCGGgaattCCTCCCTTACTCTTCGTCCCCGGAGTTTGACTGGGGCAAGCCGAGGGCGTTTCTGTGAATGAAGCAGGGGAGCGCGGCCAATGGGACAGCGGAGCTGGCAGACCACA
	LacI-target-80-4endo-annealing-R	Reverse	TGTGGTCTGCCAGCTCCGCTGTCCCATTGGCCGCGCTCCCCTGCTTCATTCACAGAAACGCCCTCGGCTTGCCCCAGTCAAACTCCGGGGACGAAGAGTAAGGGAGGaattcCCGGCGGCCTT
	LacI-target-last6-80-pcr-F	Forward	CCAATGGGACAGCGGAGCTGGCAGACCACAAACTGAGGATTCT
	LacI-target-100-10endo-template	Forward	TTCTGTGAATGAAGCAGGGGAGCGCGGCCAATGGGACAGCGGAAGTGTTTACACTCCACATGTGGCTCGGAGCGCGAGAAACGTCGGGATTTGATGAGTCTCATCCATTGGGCATGGCAGAAGAGGCAGA
	LacI-target-100-10endo-pcr-F	Forward	AAGGCCGCCGGgaattCCTCCCTTACTCTTCGTCCCCGGAGTTTGACTGGGGCAAGCCGAGGGCGTTTCTGTGAATGAAGCAGGGGAGCG
	LacI-target-100-10endo-pcr-R	Reverse	TGTGGTCTGCCAGCTCCTGGGTACACTGCGGCGGGGGCCCTGGGCGCGCAGCCCTGAGAGGCCTCTCTGCCTCTTCTGCCATGCC
	LacI-target-last6-100-pcr-F	Forward	CGCAGTGTACCCAGGAGCTGGCAGACCACAAACTGAGGATTCT
	LacI-target-last6-20-pcr-F	Forward	AGGCCGCCGGgAATTAGCTGGCAGACCACAAACTGAGGATTC
	LacI mCherry	Forward	GGGGATCCACCGGAGCTTACCGTGAGCAAGGGCGAGGAGGA
	LacI mCherry	Reverse	AAGGGCATCGGTCGACGGATCCTATCATTAGTACAGCTCGTCCATGCCGC
	LacI PGK promoter	Forward	GTGGTAAAATCGATAAGGATCACGAAGTTATTTGCGCCTTTTCCA
	LacI PGK promoter	Reverse	GGTAAGCTCCGGTGGATCCCC
	hPTEN-24targets-1	Forward	AAAATGTTTCACTTTTGGTTGTTTTGTTTTAAGGTTTTTGGGGACAAAATGTTTCACTTTTGGGAGAGGCCCTAGATTTCTATGGGGTGTGCATATTTATTACATCGGGGGGTTTGATAAGTTCTAGCTG
	hPTEN-24targets-pcr1	Forward	GTTATCCAAACATTATTGCTATGGACAGATTGTATATCTTGTAATGGACGCCTTCAAGTCTTTCTGCAGGATACTTTTCTCCAAATTTTAAGGAGGACAAAATGTTTCACTTTTGGTTGTTTTGTTTTAA
	hPTEN-24targets-pcr1	Reverse	TAGAACTTATCAACCCTAGATTTCTATGGGGAAGTACCTTACTTCCCCATAGAAATCTACCGATGTAATAAATATGCACATACCATTGGTCAAGATCTTCACAAACCACAGCTAGAACTTATCAAACCCC
	hPTEN-24targets-pcr2	Forward	TAATGACAAGGCCAATTCAGGACCCACACGACGGAGCTGGCAGACCACAAACTGAGGATTCTTCATACCAGGACCAGAGGCCTACCTCTGCAATTAAATTTGGTTATCCAAACATTATTGCTATGGACAG
	hPTEN-24targets-pcr2	Reverse	AAAAATTTGCCCCGATGTCCATAACCCACCACAGCTAGAACCCCGATGTAATAAATATGCACATCCTTTTGTGAAGATCTTGACCAACCACCACAGCTAGAACTTATCAACCCTAGATTTCTATGGGGAA
	hPTEN-24targets-pcr3	Forward	ggtgtcgtgagAATTAGAGCGTGCAGATAATGACAAGGCCAATTCAGGACC
	hPTEN-24targets-pcr3	Reverse	GTCGTTTTACGCTTACCTTTAAAAATTTGCCCCGATGTCCA
DNA constructs for chromatin	chr-target-1	Forward	GGGTTTCAAAAAGACAGGTGTCATGGGATGAACAGCTCTCCAACATTGGGAATTACTCCCTATGTGACAGGGAATAAGACCAGGCCGCGACATGGAGGCGTAATTCTTCATCTAATGGGATAGAATATTG
	chr-target-2	Forward	AGGCAGGCTTGGGTTCGGAGAAATGGGTTCTTGGAATTACTTACACTGGATACTCGGAAACCATAAATGTGGATCAGAGATCTTGTTCTATCTGGATAGGTGCAGAACACCAACATGGACAAATGCTGCT
	chr-target-3	Forward	GACACTACAGGAAGCAGCCAGACATCACGGAAGGTTTCTTTCCAGCTGGAGGGAAGGGTGAAGAGTCAGTAGATGAGAGGGTTTTAACAGAATGGAAGGAAGGCCCAGGCCTGCTTCTGTTGAAGGGTGT
	chr-target-4	Forward	CACGCCAAGGGACGGTGGTCCCTACCCTCCGAGGGGGGCGCGCAGGACGTGCGTGGGAGCGGCATCCGCAGGACCCCTGGAGTGGTTAACCCCTCAGTGAGGGAAGGAGACCATGCCTCATGCTGGAACC
	chr-target-5	Forward	CTGCGACACGGCTCCTACCTTCATTCGAATGAGGGTGAGGAGTGGTTTATTTCGAGGCTCACAGGGAGTTCCCGTCTTGGGGACTTTCCCAGCATGCAGGCGGCGTGTGGACATCACAGTAAGCGGGTGC
	chr-target-1-1-F	Forward	GATGAAAGGTAAATTGCAGTGGGAGCCTGCTAATGACTGCCCAGGGCTTCAAGCCAGTAAGAATGCAGGGTGCTCTTGGGTGTCTCGTGGGGTTTCAAAAAGACAGGTGTCATGG
	chr-target-1-2-F	Forward	TAGACGAGTAGACCTTAGGGAGTAAATGCAGAACACAGAAGGCTATGTGCTATAATAGAGGGAGGTTAAGTTTGGTCATCCAAGTGGGGATGAAAGGTAAATTGCAGTGGGAGCC
	chr-target-1-3-F	Forward	ggtgtcgtgagAATTCTCTGAAAACATCACACGCGGGGGTCATAGACGAGTAGACCTTAGGGAGTAAATGCAG
	chr-target-1-1-R	Reverse	CCTCTCTCGGTTCTCTGCCCAACCCAAGAAGGTGACTTTTAATGGCCATTGCCATACTATTCTTCCCGCCATTTCTTGACAATATTCTATCCCATTAGATGAAGAATTACGCCTC
	chr-target-1-2-R	Reverse	CCTTTGTCAGATGAGTAGGTTGTCCCACTTTTTGATGGGGTTGTTTCCACAATGAGATACTATCTCACACCTCTCCAGGACCTGTTGTTTCCCCCTCTCTCGGTTCTCTGCCCAA
	chr-target-1-3-R	Reverse	CCATTGCTTTTGGTGTTTTAGACCCTGTTCACTCTGATGGTAGTTTCCTTTGTCAGATGAGTAGGTTGTCCC
	chr-target-2-1-F	Forward	AGATATGGAGAGCTGACACAGTAGTAGCAGGAGCCAGACTCAGGCTCATCCCGGGCCTCAGGTGAATGCTTCTGGGGAACCAAACGGATAGCTAGAGAGGCAGGCTTGGGTTCGG
	chr-target-2-2-F	Forward	TGGGCCAATATCTCAGTGCAAGACGGGGGTAGCACCTTGAGACCAGAGGGATAAGGACAGCGCCCCCAAGGGGGAGGTAGTGTTATCAGATATGGAGAGCTGACACAGTAGTAGC
	chr-target-2-3-F	Forward	CACCAAAAGCAATGGGAAAATTGCTAGTACCAGTGTGGGCCAATATCTCAGTGCAAGACG
	chr-target-2-1-R	Reverse	ACTTCCAACACTCCACTCAATAACGGTAACATCTACCAACATTTATGTCAGTAGAGCTCCAAGCAATTCTACGATCCCCATCCAACCACTCTAGCAGCATTTGTCCATGTTGGTG
	chr-target-2-2-R	Reverse	GTGGATAAGCCCTGGGATGCAAGGCTGGTTCACCACATGATTATCTCAATAGATGCCTTTGACAAAATTCAACAACCACCCTGGCCAGAACTTCCAACACTCCACTCAATAACGG
	chr-target-2-3-R	Reverse	TCTTGAAAGCCTGAGCCTTGATGAACATCGATGCAAAACCCACTTGATCATGGTGGATAAGCCCTGGGATGCAAG
	chr-target-3-1-F	Forward	ACAGACGCGGGTACAAACTACTAAAGTCTAAGGGAATACCCTGTAAATGCAGCAAGGGTGCTGTGCAAAGGGTAATAAGGTTCTGAATGACAGACACTACAGGAAGCAGCCAGAC
	chr-target-3-2-F	Forward	CGGAGAGGTTAAATAGGACTTAATAGATAGGACTCATGAGAGAAAGAAAAGTGGGAGCGTTTCCATGCCGACCGCGGTTGGCCGATTCAACAGACGCGGGTACAAACTACTAAAG
	chr-target-3-3-F	Forward	CTCAGGCTTTCAAGACAACAGGGTCTGCAAGGGCCATGCGGAGAGGTTAAATAGGACTTAATAGATAGGACTCA
	chr-target-3-1-R	Reverse	GAGACCCTTGAAATAATTTCTTCTCATTCCACAATATAGTTGCTATTTAAACCTAGAAATCACGCGGCATACACCCTAGAAATCACGCGGCATACACCCTTCAACAGAAGCAGGC
	chr-target-3-2-R	Reverse	TTGGCCAGGCTGGTCACCCCCGGCTAATTTTTGTGTTTTTACCTCCCGAGTAGCTGGGATTTCACCTTCTTTTTTTTTTTTTGAGACCCTTGAAATAATTTCTTCTCATTCCACA
	chr-target-3-3-R	Reverse	GAGTGCTCCAGCCCGCCCACCTCGGCCTCCCAAAGTGTCCAACTCCTGACCTCAGGTGACCCCATGTTGGCCAGGCTGGTCACCC
	chr-target-4-1-F	Forward	GACAGAGCTGCCAGGGGGGAAAGCAGGGTGTCTACACTGGAATGAGGGGGTGCTGTGCAAGGGGGCAGCCACAGGGCCCTGCGGGGTGGAGGCCTCATCACGCCAAGGGACGGTG
	chr-target-4-2-F	Forward	ACACTGGTAAGGACCAGTCTTGCTCAGCGGATCCAAATAAATCAGGCTCTGGGAGGACAATGTCTCCCACCCTGGGCCGTCCGACAGAGCTGCCAGGGGG
	chr-target-4-3-F	Forward	CGGGCTGGAGCACTCACCAGCGGGCCTTCTAAAGGAAGGACACTGGTAAGGACCAGTCTTGCT
	chr-target-4-1-R	Reverse	ACTCCTGCCAAGAGTTCAAGGGTATAGTAACCTCCTCCGCTGGTGGTGTGGACCCACACCTGACCCCTCTGTAAACCCGCGGGGTCCAGGCGCAGGGTTCCAGCATGAGGCATGG
	chr-target-4-2-R	Reverse	ATGGGCCCCCATCTGTTACAGCCCTCTATCCGTGCCTGGCCCCTAACCCCTTCCAGGCACGGTGGCTCATACCTACCCAGGCTGGTCTCGAACTCCTGCCAAGAGTTCAAGGGTA
	chr-target-4-3-R	Reverse	CACTAGGGTCGCTCTCCCCGTCTGTTACTGCCATGGGCCCCCATCTGTTACAG
	chr-target-5-1-F	Forward	GCGGCGGCATCAGTGGGGAAGTGTGACATAAAACCAAGGTATAGAATTCAAGCAGAAGTAGGCACCTAGTGGGTACCTGCAGAGGCTCAAACATGCTCTGCGACACGGCTCCTAC
	chr-target-5-2-F	Forward	AGGTGGGGAAAGACCCGGGCTTGTCAAGAGGAAAACCCCAAAATTAGAGTGAGGGGGACAGAACCGGCCCAGGGGGGCACCGAGGCGGCGGCATCAGTGG
	chr-target-5-3-F	Forward	AGAGCGACCCTAGTGCACCCGGGCACGCGTCATTACTGAGGTGGGGAAAGACCCGG
	chr-target-5-1-R	Reverse	TTCTCCCTCGGCCTCTCTCTTTTTTCTTCCAAAGGTGGCTAAGAAAGACCACCTAGGCTGGAGCAGAGGTGATTCCCTGTTCTTAGGCCCTGGGCACCCGCTTACTGTGATGTCC
	chr-target-5-2-R	Reverse	AATCTCCCGACCTCACCCCGTTTCTACTGCAAACACAACCTCCGAAATAGCTGGGATTACACCTCCCAGGTTCAAGCGATTCTCCCTCGGCCTCTCTCTT
	chr-target-5-3-R	Reverse	GTCGTTTTACGCTTACCTCGGTATCCCAAAGTGCTGGGCCGGTCTCAATCTCCCGACCTCACCCC
sgRNAs	hPTEN-1-doench1	Forward	CACCGAGAGCGTGCAGATAATGACA
	hPTEN-1-doench1	Reverse	AAACTGTCATTATCTGCACGCTCTC
	hPTEN-2-doench2	Forward	CACCGCCAATTCAGGACCCACACGA
	hPTEN-2-doench2	Reverse	AAACTCGTGTGGGTCCTGAATTGGC
	hPTEN-3-doench3	Forward	CACCGAGCTGGCAGACCACAAACTG
	hPTEN-3-doench3	Reverse	AAACCAGTTTGTGGTCTGCCAGCTC
	hPTEN-4-doench4	Forward	CACCGATTCTTCATACCAGGACCAG
	hPTEN-4-doench4	Reverse	AAACCTGGTCCTGGTATGAAGAATC
	hPTEN-5-GeCKO1	Forward	CACCGACCGCCAAATTTAATTGCAG
	hPTEN-5-GeCKO1	Reverse	AAACCTGCAATTAAATTTGGCGGTC
	hPTEN-6-GeCKO2	Forward	CACCGCCTACCTCTGCAATTAAATT
	hPTEN-6-GeCKO2	Reverse	AAACAATTTAATTGCAGAGGTAGGC
	hPTEN-7-GeCKO3	Forward	CACCGACAGATTGTATATCTTGTAA
	hPTEN-7-GeCKO3	Reverse	AAACTTACAAGATATACAATCTGTC
	hPTEN-8-GeCKO4	Forward	CACCGACGCCTTCAAGTCTTTCTGC
	hPTEN-8-GeCKO4	Reverse	AAACGCAGAAAGACTTGAAGGCGTC
	hPTEN-9-Low1	Forward	CACCGATACTTTTCTCCAAATTTTA
	hPTEN-9-Low1	Reverse	AAACTAAAATTTGGAGAAAAGTATC
	hPTEN-10-Low2	Forward	CACCGAGGACAAAATGTTTCACTTT
	hPTEN-10-Low2	Reverse	AAACAAAGTGAAACATTTTGTCCTC
	hPTEN-11-Low3	Forward	CACCGTTGTTTTGTTTTAAGGTTTT
	hPTEN-11-Low3	Reverse	AAACAAAACCTTAAAACAAAACAAC
	hPTEN-12-Low4	Forward	CACCGGACAAAATGTTTCACTTTT
	hPTEN-12-Low4	Reverse	AAACAAAAGTGAAACATTTTGTCC
	hPTEN-13	Forward	CACCGAGAGGCCCTAGATTTCTATG
	hPTEN-13	Reverse	AAACCATAGAAATCTAGGGCCTCTC
	hPTEN-14	Forward	CACCGTGTGCATATTTATTACATCG
	hPTEN-14	Reverse	AAACCGATGTAATAAATATGCACAC
	hPTEN-15	Forward	CACCGGGTTTGATAAGTTCTAGCTG
	hPTEN-15	Reverse	AAACCAGCTAGAACTTATCAAACCC
	hPTEN-16	Forward	CACCGTTTGTGAAGATCTTGACCAA
	hPTEN-16	Reverse	AAACTTGGTCAAGATCTTCACAAAC
	hPTEN-17	Forward	CACCGTATGTGCATATTTATTACAT
	hPTEN-17	Reverse	AAACATGTAATAAATATGCACATAC
	hPTEN-18	Forward	CACCGTAGATTTCTATGGGGAAGTA
	hPTEN-18	Reverse	AAACTACTTCCCCATAGAAATCTAC
	hPTEN-19	Forward	CACCGTACTTCCCCATAGAAATCTA
	hPTEN-19	Reverse	AAACTAGATTTCTATGGGGAAGTAC
	hPTEN-20	Forward	CACCGTTGATAAGTTCTAGCTGTGG
	hPTEN-20	Reverse	AAACCCACAGCTAGAACTTATCAAC
	hPTEN-21	Forward	CACCGTTGGTCAAGATCTTCACAAA
	hPTEN-21	Reverse	AAACTTTGTGAAGATCTTGACCAAC
	hPTEN-22	Forward	CACCGATGTGCATATTTATTACATC
	hPTEN-22	Reverse	AAACGATGTAATAAATATGCACATC
	hPTEN-23	Forward	CACCGGTTCTAGCTGTGGTGGGTTA
	hPTEN-23	Reverse	AAACTAACCCACCACAGCTAGAACC
	hPTEN-24	Forward	CACCGACATCGGGGCAAATTTTTAA
	hPTEN-24	Reverse	AAACTTAAAAATTTGCCCCGATGTC
	hTP53-1-doench1	Forward	CACCGGAAGGGACAGAAGATGACAG
	hTP53-1-doench1	Reverse	AAACCTGTCATCTTCTGTCCCTTCC
	hTP53-2-doench2	Forward	CACCGACCAGCAGCTCCTACACCGG
	hTP53-2-doench2	Reverse	AAACCCGGTGTAGGAGCTGCTGGTC
	hTP53-3-doench3	Forward	CACCGCCATTGTTCAATATCGTCCG
	hTP53-3-doench3	Reverse	AAACCGGACGATATTGAACAATGGC
	hTP53-4-doench4	Forward	CACCGCAATGGTTCACTGAAGACCC
	hTP53-4-doench4	Reverse	AAACGGGTCTTCAGTGAACCATTGC
	hTP53-5-GeCKO1	Forward	CACCGCCGGTTCATGCCGCCCATGC
	hTP53-5-GeCKO1	Reverse	AAACGCATGGGCGGCATGAACCGGC
	hTP53-6-GeCKO2	Forward	CACCGCGCTATCTGAGCAGCGCTCA
	hTP53-6-GeCKO2	Reverse	AAACTGAGCGCTGCTCAGATAGCGC
	hTP53-7-GeCKO3	Forward	CACCGCCCCGGACGATATTGAACAA
	hTP53-7-GeCKO3	Reverse	AAACTTGTTCAATATCGTCCGGGGC
	hTP53-8-GeCKO4	Forward	CACCGGAGCGCTGCTCAGATAGCGA
	hTP53-8-GeCKO4	Reverse	AAACTCGCTATCTGAGCAGCGCTCC
	hTP53-9-Low1	Forward	CACCGTTTCTTTTGTTTGGAACTTT
	hTP53-9-Low1	Reverse	AAACAAAGTTCCAAACAAAAGAAAC
	hTP53-10-Low2	Forward	CACCGTTGAAAATAAGCTCCTGACC
	hTP53-10-Low2	Reverse	AAACGGTCAGGAGCTTATTTTCAAC
	hTP53-11-Low3	Forward	CACCGAACTATAAAAAAACACTGAC
	hTP53-11-Low3	Reverse	AAACGTCAGTGTTTTTTTATAGTTC
	hTP53-12-Low4	Forward	CACCGAAGAAAAGTTCTGCATCCCC
	hTP53-12-Low4	Reverse	AAACGGGGATGCAGAACTTTTCTTC
sgRNAs for chromatin	chr1-High-1	Forward	CACCGCTCTGAAAACATCACACGCG
	chr1-High-1	Reverse	AAACCGCGTGTGATGTTTTCAGAGC
	chr1-High-2	Forward	CACCGGTCATAGACGAGTAGACCTT
	chr1-High-2	Reverse	AAACAAGGTCTACTCGTCTATGACC
	chr1-High-3	Forward	CACCGGAGTAAATGCAGAACACAGA
	chr1-High-3	Reverse	AAACTCTGTGTTCTGCATTTACTCC
	chr1-High-4	Forward	CACCGCTATGTGCTATAATAGAGGG
	chr1-High-4	Reverse	AAACCCCTCTATTATAGCACATAGC
	chr1-High-5	Forward	CACCGTTAAGTTTGGTCATCCAAGT
	chr1-High-5	Reverse	AAACACTTGGATGACCAAACTTAAC
	chr1-High-6	Forward	CACCGGATGAAAGGTAAATTGCAGT
	chr1-High-6	Reverse	AAACACTGCAATTTACCTTTCATCC
	chr1-Medium-1	Forward	CACCGAGCCTGCTAATGACTGCCCA
	chr1-Medium-1	Reverse	AAACTGGGCAGTCATTAGCAGGCTC
	chr1-Medium-2	Forward	CACCGCTTCAAGCCAGTAAGAATGC
	chr1-Medium-2	Reverse	AAACGCATTCTTACTGGCTTGAAGC
	chr1-Medium-3	Forward	CACCGGTGCTCTTGGGTGTCTCGTG
	chr1-Medium-3	Reverse	AAACCACGAGACACCCAAGAGCACC
	chr1-Medium-4	Forward	CACCGTTTCAAAAAGACAGGTGTCA
	chr1-Medium-4	Reverse	AAACTGACACCTGTCTTTTTGAAAC
	chr1-Medium-5	Forward	CACCGGATGAACAGCTCTCCAACAT
	chr1-Medium-5	Reverse	AAACATGTTGGAGAGCTGTTCATCC
	chr1-Medium-6	Forward	CACCGGAATTACTCCCTATGTGACA
	chr1-Medium-6	Reverse	AAACTGTCACATAGGGAGTAATTCC
	chr1-Low-1	Forward	CACCGAATAAGACCAGGCCGCGACA
	chr1-Low-1	Reverse	AAACTGTCGCGGCCTGGTCTTATTC
	chr1-Low-2	Forward	CACCGAGGCGTAATTCTTCATCTAA
	chr1-Low-2	Reverse	AAACTTAGATGAAGAATTACGCCTC
	chr1-Low-3	Forward	CACCGGATAGAATATTGTCAAGAAA
	chr1-Low-3	Reverse	AAACTTTCTTGACAATATTCTATCC
	chr1-Low-4	Forward	CACCGCGGGAAGAATAGTATGGCAA
	chr1-Low-4	Reverse	AAACTTGCCATACTATTCTTCCCGC
	chr1-Low-5	Forward	CACCGCCATTAAAAGTCACCTTCTT
	chr1-Low-5	Reverse	AAACAAGAAGGTGACTTTTAATGGC
	chr1-Low-6	Forward	CACCGTTGGGCAGAGAACCGAGAGA
	chr1-Low-6	Reverse	AAACTCTCTCGGTTCTCTGCCCAAC
	chr1-Silent-1	Forward	CACCGGGAAACAACAGGTCCTGGAG
	chr1-Silent-1	Reverse	AAACCTCCAGGACCTGTTGTTTCCC
	chr1-Silent-2	Forward	CACCGTGTGAGATAGTATCTCATTG
	chr1-Silent-2	Reverse	AAACCAATGAGATACTATCTCACAC
	chr1-Silent-3	Forward	CACCGAAACAACCCCATCAAAAAGT
	chr1-Silent-3	Reverse	AAACACTTTTTGATGGGGTTGTTTC
	chr1-Silent-4	Forward	CACCGACAACCTACTCATCTGACAA
	chr1-Silent-4	Reverse	AAACTTGTCAGATGAGTAGGTTGTC
	chr1-Silent-5	Forward	CACCGAAACTACCATCAGAGTGAAC
	chr1-Silent-5	Reverse	AAACGTTCACTCTGATGGTAGTTTC
	chr1-Silent-6	Forward	CACCGGTCTAAAACACCAAAAGCAA
	chr1-Silent-6	Reverse	AAACTTGCTTTTGGTGTTTTAGACC
	chr7-High-1	Forward	CACCGGAAAATTGCTAGTACCAGTG
	chr7-High-1	Reverse	AAACCACTGGTACTAGCAATTTTCC
	chr7-High-2	Forward	CACCGGCCAATATCTCAGTGCAAGA
	chr7-High-2	Reverse	AAACTCTTGCACTGAGATATTGGCC
	chr7-High-3	Forward	CACCGGGGTAGCACCTTGAGACCAG
	chr7-High-3	Reverse	AAACCTGGTCTCAAGGTGCTACCCC
	chr7-High-4	Forward	CACCGGATAAGGACAGCGCCCCCAA
	chr7-High-4	Reverse	AAACTTGGGGGCGCTGTCCTTATCC
	chr7-High-5	Forward	CACCGGGAGGTAGTGTTATCAGATA
	chr7-High-5	Reverse	AAACTATCTGATAACACTACCTCCC
	chr7-High-6	Forward	CACCGAGAGCTGACACAGTAGTAGC
	chr7-High-6	Reverse	AAACGCTACTACTGTGTCAGCTCTC
	chr7-Medium-1	Forward	CACCGAGCCAGACTCAGGCTCATCC
	chr7-Medium-1	Reverse	AAACGGATGAGCCTGAGTCTGGCTC
	chr7-Medium-2	Forward	CACCGGCCTCAGGTGAATGCTTCTG
	chr7-Medium-2	Reverse	AAACCAGAAGCATTCACCTGAGGCC
	chr7-Medium-3	Forward	CACCGAACCAAACGGATAGCTAGAG
	chr7-Medium-3	Reverse	AAACCTCTAGCTATCCGTTTGGTTC
	chr7-Medium-4	Forward	CACCGCAGGCTTGGGTTCGGAGAAA
	chr7-Medium-4	Reverse	AAACTTTCTCCGAACCCAAGCCTGC
	chr7-Medium-5	Forward	CACCGGTTCTTGGAATTACTTACAC
	chr7-Medium-5	Reverse	AAACGTGTAAGTAATTCCAAGAACC
	chr7-Medium-6	Forward	CACCGATACTCGGAAACCATAAATG
	chr7-Medium-6	Reverse	AAACCATTTATGGTTTCCGAGTATC
	chr7-Low-1	Forward	CACCGATCAGAGATCTTGTTCTATC
	chr7-Low-1	Reverse	AAACGATAGAACAAGATCTCTGATC
	chr7-Low-2	Forward	CACCGATAGGTGCAGAACACCAACA
	chr7-Low-2	Reverse	AAACTGTTGGTGTTCTGCACCTATC
	chr7-Low-3	Forward	CACCGACAAATGCTGCTAGAGTGGT
	chr7-Low-3	Reverse	AAACACCACTCTAGCAGCATTTGTC
	chr7-Low-4	Forward	CACCGATGGGGATCGTAGAATTGCT
	chr7-Low-4	Reverse	AAACAGCAATTCTACGATCCCCATC
	chr7-Low-5	Forward	CACCGAGCTCTACTGACATAAATGT
	chr7-Low-5	Reverse	AAACACATTTATGTCAGTAGAGCTC
	chr7-Low-6	Forward	CACCGTAGATGTTACCGTTATTGAG
	chr7-Low-6	Reverse	AAACCTCAATAACGGTAACATCTAC
	chr7-Silent-1	Forward	CACCGAGTGTTGGAAGTTCTGGCCA
	chr7-Silent-1	Reverse	AAACTGGCCAGAACTTCCAACACTC
	chr7-Silent-2	Forward	CACCGTGGTTGTTGAATTTTGTCAA
	chr7-Silent-2	Reverse	AAACTTGACAAAATTCAACAACCAC
	chr7-Silent-3	Forward	CACCGCATCTATTGAGATAATCATG
	chr7-Silent-3	Reverse	AAACCATGATTATCTCAATAGATGC
	chr7-Silent-4	Forward	CACCGTGAACCAGCCTTGCATCCCA
	chr7-Silent-4	Reverse	AAACTGGGATGCAAGGCTGGTTCAC
	chr7-Silent-5	Forward	CACCGCTTATCCACCATGATCAAGT
	chr7-Silent-5	Reverse	AAACACTTGATCATGGTGGATAAGC
	chr7-Silent-6	Forward	CACCGTTTTGCATCGATGTTCATCA
	chr7-Silent-6	Reverse	AAACTGATGAACATCGATGCAAAAC
	chr13-High-1	Forward	CACCGCTCAGGCTTTCAAGACAACA
	chr13-High-1	Reverse	AAACTGTTGTCTTGAAAGCCTGAGC
	chr13-High-2	Forward	CACCGTCTGCAAGGGCCATGCGGAG
	chr13-High-2	Reverse	AAACCTCCGCATGGCCCTTGCAGAC
	chr13-High-3	Forward	CACCGATCTATTAAGTCCTATTTAA
	chr13-High-3	Reverse	AAACTTAAATAGGACTTAATAGATC
	chr13-High-4	Forward	CACCGACTCATGAGAGAAAGAAAAG
	chr13-High-4	Reverse	AAACCTTTTCTTTCTCTCATGAGTC
	chr13-High-5	Forward	CACCGGAGCGTTTCCATGCCGACCG
	chr13-High-5	Reverse	AAACCGGTCGGCATGGAAACGCTCC
	chr13-High-6	Forward	CACCGTTGGCCGATTCAACAGACGC
	chr13-High-6	Reverse	AAACGCGTCTGTTGAATCGGCCAAC
	chr13-Medium-1	Forward	CACCGTACAAACTACTAAAGTCTAA
	chr13-Medium-1	Reverse	AAACTTAGACTTTAGTAGTTTGTAC
	chr13-Medium-2	Forward	CACCGAATACCCTGTAAATGCAGCA
	chr13-Medium-2	Reverse	AAACTGCTGCATTTACAGGGTATTC
	chr13-Medium-3	Forward	CACCGGTGCTGTGCAAAGGGTAATA
	chr13-Medium-3	Reverse	AAACTATTACCCTTTGCACAGCACC
	chr13-Medium-4	Forward	CACCGTTCTGAATGACAGACACTAC
	chr13-Medium-4	Reverse	AAACGTAGTGTCTGTCATTCAGAAC
	chr13-Medium-5	Forward	CACCGAAGCAGCCAGACATCACGGA
	chr13-Medium-5	Reverse	AAACTCCGTGATGTCTGGCTGCTTC
	chr13-Medium-6	Forward	CACCGTTTCTTTCCAGCTGGAGGGA
	chr13-Medium-6	Reverse	AAACTCCCTCCAGCTGGAAAGAAAC
	chr13-Low-1	Forward	CACCGGTTTTAACAGAATGGAAGGA
	chr13-Low-1	Reverse	AAACTCCTTCCATTCTGTTAAAACC
	chr13-Low-2	Forward	CACCGCCCAGGCCTGCTTCTGTTGA
	chr13-Low-2	Reverse	AAACTCAACAGAAGCAGGCCTGGGC
	chr13-Low-3	Forward	CACCGGTGTATGCCGCGTGATTTCT
	chr13-Low-3	Reverse	AAACAGAAATCACGCGGCATACACC
	chr13-Low-4	Forward	CACCGATTTCTTCAATAAGAAATAG
	chr13-Low-4	Reverse	AAACCTATTTCTTATTGAAGAAATC
	chr13-Low-5	Forward	CACCGTTTAAATAGCAACTATATTG
	chr13-Low-5	Reverse	AAACCAATATAGTTGCTATTTAAAC
	chr13-Low-6	Forward	CACCGAATGAGAAGAAATTATTTCA
	chr13-Low-6	Reverse	AAACTGAAATAATTTCTTCTCATTC
	chr13-Silent-1	Forward	CACCGGTCTCAAAAAAAAAAAAAGA
	chr13-Silent-1	Reverse	AAACTCTTTTTTTTTTTTTGAGACC
	chr13-Silent-2	Forward	CACCGTGAAATCCCAGCTACTCGGG
	chr13-Silent-2	Reverse	AAACCCCGAGTAGCTGGGATTTCAC
	chr13-Silent-3	Forward	CACCGTAAAAACACAAAAATTAGCC
	chr13-Silent-3	Reverse	AAACGGCTAATTTTTGTGTTTTTAC
	chr13-Silent-4	Forward	CACCGGGTGACCAGCCTGGCCAACA
	chr13-Silent-4	Reverse	AAACTGTTGGCCAGGCTGGTCACCC
	chr13-Silent-5	Forward	CACCGGGTCACCTGAGGTCAGGAGT
	chr13-Silent-5	Reverse	AAACACTCCTGACCTCAGGTGACCC
	chr13-Silent-6	Forward	CACCGACACTTTGGGAGGCCGAGGT
	chr13-Silent-6	Reverse	AAACACCTCGGCCTCCCAAAGTGTC
	chr20-High-1	Forward	CACCGCGGGCTGGAGCACTCACCAG
	chr20-High-1	Reverse	AAACCTGGTGAGTGCTCCAGCCCGC
	chr20-High-2	Forward	CACCGGCCTTCTAAAGGAAGGACAC
	chr20-High-2	Reverse	AAACGTGTCCTTCCTTTAGAAGGCC
	chr20-High-3	Forward	CACCGTAAGGACCAGTCTTGCTCAG
	chr20-High-3	Reverse	AAACCTGAGCAAGACTGGTCCTTAC
	chr20-High-4	Forward	CACCGATCCAAATAAATCAGGCTCT
	chr20-High-4	Reverse	AAACAGAGCCTGATTTATTTGGATC
	chr20-High-5	Forward	CACCGAGGACAATGTCTCCCACCCT
	chr20-High-5	Reverse	AAACAGGGTGGGAGACATTGTCCTC
	chr20-High-6	Forward	CACCGCCGTCCGACAGAGCTGCCAG
	chr20-High-6	Reverse	AAACCTGGCAGCTCTGTCGGACGGC
	chr20-Medium-1	Forward	CACCGGGAAAGCAGGGTGTCTACAC
	chr20-Medium-1	Reverse	AAACGTGTAGACACCCTGCTTTCCC
	chr20-Medium-2	Forward	CACCGAATGAGGGGGTGCTGTGCAA
	chr20-Medium-2	Reverse	AAACTTGCACAGCACCCCCTCATTC
	chr20-Medium-3	Forward	CACCGGGCAGCCACAGGGCCCTGCG
	chr20-Medium-3	Reverse	AAACCGCAGGGCCCTGTGGCTGCCC
	chr20-Medium-4	Forward	CACCGTGGAGGCCTCATCACGCCAA
	chr20-Medium-4	Reverse	AAACTTGGCGTGATGAGGCCTCCAC
	chr20-Medium-5	Forward	CACCGACGGTGGTCCCTACCCTCCG
	chr20-Medium-5	Reverse	AAACCGGAGGGTAGGGACCACCGTC
	chr20-Medium-6	Forward	CACCGGGGGCGCGCAGGACGTGCGT
	chr20-Medium-6	Reverse	AAACACGCACGTCCTGCGCGCCCCC
	chr20-Low-1	Forward	CACCGAGCGGCATCCGCAGGACCCC
	chr20-Low-1	Reverse	AAACGGGGTCCTGCGGATGCCGCTC
	chr20-Low-2	Forward	CACCGAGTGGTTAACCCCTCAGTGA
	chr20-Low-2	Reverse	AAACTCACTGAGGGGTTAACCACTC
	chr20-Low-3	Forward	CACCGAAGGAGACCATGCCTCATGC
	chr20-Low-3	Reverse	AAACGCATGAGGCATGGTCTCCTTC
	chr20-Low-4	Forward	CACCGAACCCTGCGCCTGGACCCCG
	chr20-Low-4	Reverse	AAACCGGGGTCCAGGCGCAGGGTTC
	chr20-Low-5	Forward	CACCGGTTTACAGAGGGGTCAGGTG
	chr20-Low-5	Reverse	AAACCACCTGACCCCTCTGTAAACC
	chr20-Low-6	Forward	CACCGGTCCACACCACCAGCGGAGG
	chr20-Low-6	Reverse	AAACCCTCCGCTGGTGGTGTGGACC
	chr20-Silent-1	Forward	CACCGTTACTATACCCTTGAACTCT
	chr20-Silent-1	Reverse	AAACAGAGTTCAAGGGTATAGTAAC
	chr20-Silent-2	Forward	CACCGCAGGAGTTCGAGACCAGCCT
	chr20-Silent-2	Reverse	AAACAGGCTGGTCTCGAACTCCTGC
	chr20-Silent-3	Forward	CACCGTAGGTATGAGCCACCGTGCC
	chr20-Silent-3	Reverse	AAACGGCACGGTGGCTCATACCTAC
	chr20-Silent-4	Forward	CACCGAAGGGGTTAGGGGCCAGGCA
	chr20-Silent-4	Reverse	AAACTGCCTGGCCCCTAACCCCTTC
	chr20-Silent-5	Forward	CACCGATAGAGGGCTGTAACAGATG
	chr20-Silent-5	Reverse	AAACCATCTGTTACAGCCCTCTATC
	chr20-Silent-6	Forward	CACCGGCCCATGGCAGTAACAGACG
	chr20-Silent-6	Reverse	AAACCGTCTGTTACTGCCATGGGCC
	chr22-High-1	Forward	CACCGAGAGCGACCCTAGTGCACCC
	chr22-High-1	Reverse	AAACGGGTGCACTAGGGTCGCTCTC
	chr22-High-2	Forward	CACCGCACGCGTCATTACTGAGGTG
	chr22-High-2	Reverse	AAACCACCTCAGTAATGACGCGTGC
	chr22-High-3	Forward	CACCGAAAGACCCGGGCTTGTCAAG
	chr22-High-3	Reverse	AAACCTTGACAAGCCCGGGTCTTTC
	chr22-High-4	Forward	CACCGAAAACCCCAAAATTAGAGTG
	chr22-High-4	Reverse	AAACCACTCTAATTTTGGGGTTTTC
	chr22-High-5	Forward	CACCGGGGACAGAACCGGCCCAGGG
	chr22-High-5	Reverse	AAACCCCTGGGCCGGTTCTGTCCCC
	chr22-High-6	Forward	CACCGCACCGAGGCGGCGGCATCAG
	chr22-High-6	Reverse	AAACCTGATGCCGCCGCCTCGGTGC
	chr22-Medium-1	Forward	CACCGGGAAGTGTGACATAAAACCA
	chr22-Medium-1	Reverse	AAACTGGTTTTATGTCACACTTCCC
	chr22-Medium-2	Forward	CACCGTATAGAATTCAAGCAGAAGT
	chr22-Medium-2	Reverse	AAACACTTCTGCTTGAATTCTATAC
	chr22-Medium-3	Forward	CACCGCACCTAGTGGGTACCTGCAG
	chr22-Medium-3	Reverse	AAACCTGCAGGTACCCACTAGGTGC
	chr22-Medium-4	Forward	CACCGCTCAAACATGCTCTGCGACA
	chr22-Medium-4	Reverse	AAACTGTCGCAGAGCATGTTTGAGC
	chr22-Medium-5	Forward	CACCGCTCCTACCTTCATTCGAATG
	chr22-Medium-5	Reverse	AAACCATTCGAATGAAGGTAGGAGC
	chr22-Medium-6	Forward	CACCGGTGAGGAGTGGTTTATTTCG
	chr22-Medium-6	Reverse	AAACCGAAATAAACCACTCCTCACC
	chr22-Low-1	Forward	CACCGCTCACAGGGAGTTCCCGTCT
	chr22-Low-1	Reverse	AAACAGACGGGAACTCCCTGTGAGC
	chr22-Low-2	Forward	CACCGGGACTTTCCCAGCATGCAGG
	chr22-Low-2	Reverse	AAACCCTGCATGCTGGGAAAGTCCC
	chr22-Low-3	Forward	CACCGCGTGTGGACATCACAGTAAG
	chr22-Low-3	Reverse	AAACCTTACTGTGATGTCCACACGC
	chr22-Low-4	Forward	CACCGGTGCCCAGGGCCTAAGAACA
	chr22-Low-4	Reverse	AAACTGTTCTTAGGCCCTGGGCACC
	chr22-Low-5	Forward	CACCGAATCACCTCTGCTCCAGCCT
	chr22-Low-5	Reverse	AAACAGGCTGGAGCAGAGGTGATTC
	chr22-Low-6	Forward	CACCGTGGTCTTTCTTAGCCACCTT
	chr22-Low-6	Reverse	AAACAAGGTGGCTAAGAAAGACCAC
	chr22-Silent-1	Forward	CACCGAAGAAAAAAGAGAGAGGCCG
	chr22-Silent-1	Reverse	AAACCGGCCTCTCTCTTTTTTCTTC
	chr22-Silent-2	Forward	CACCGGAGAATCGCTTGAACCTGGG
	chr22-Silent-2	Reverse	AAACCCCAGGTTCAAGCGATTCTCC
	chr22-Silent-3	Forward	CACCGTGTAATCCCAGCTATTTCGG
	chr22-Silent-3	Reverse	AAACCCGAAATAGCTGGGATTACAC
	chr22-Silent-4	Forward	CACCGTTGTGTTTGCAGTAGAAACG
	chr22-Silent-4	Reverse	AAACCGTTTCTACTGCAAACACAAC
	chr22-Silent-5	Forward	CACCGTGAGGTCGGGAGATTGAGAC
	chr22-Silent-5	Reverse	AAACGTCTCAATCTCCCGACCTCAC
	chr22-Silent-6	Forward	CACCGCCCAGCACTTTGGGATACCG
	chr22-Silent-6	Reverse	AAACCGGTATCCCAAAGTGCTGGGC
Surveyor assay	surveyor PTEN-6,8	Forward	TCAGGCAGGTGTCAATTTTG
	surveyor PTEN-6,8	Reverse	AAATGAACTGTATCCCCCTGAA
	surveyor PTEN-7,11	Forward	GAGCTAGGTATACTTGCACTAAAT
	surveyor PTEN-7,11	Reverse	AGTAACATGAATCTGTGCCAAC
	surveyor PTEN-GeCKO-5	Forward	ACTCTGTATTAGTGGCATCAC
	surveyor PTEN-GeCKO-5	Reverse	CTTAGTCTATGCTGCACTT
	surveyor PTEN-2,3	Forward	GATGTAGTTCACAAATGTACCAGA
	surveyor PTEN-2,3	Reverse	TATTTTGGATATTTCTCCCAATG
	surveyor PTEN-1,4,9,10,12	Forward	GCTAGTATTAGATGAGAAAAGAGGT
	surveyor PTEN-1,4,9,10,12	Reverse	TCACATACATACAAGTCAACAACC
	surveyor-PTEN-13~24	Forward	GGGAAAATAATACCTGGCTTCCTTAATGAT
	surveyor-PTEN-13~24	Reverse	TTGTAGCTTGTAGATCTTAAATGCTTTCACC
Targeted deep sequencing	PTEN-1	Forward	ACACTCTTTCCCTACACGACGCTCTTCCGATCTGTAGAAAATGGAAGTCTATGTGAT
	PTEN-1	Reverse	GTGACTGGAGTTCAGACGTGTGCTCTTCCGATCGGAGAAAAGTATCGGTTGGCTT
	PTEN-2	Forward	ACACTCTTTCCCTACACGACGCTCTTCCGATCTGGTATGTATTTAACCATGCAGATCCT
	PTEN-2	Reverse	GTGACTGGAGTTCAGACGTGTGCTCTTCCGATCTCTACTTTGATATCACCACACACAG
	PTEN-3	Forward	ACACTCTTTCCCTACACGACGCTCTTCCGATCTACAGTTTGACAGTTAAAGGC
	PTEN-3	Reverse	GTGACTGGAGTTCAGACGTGTGCTCTTCCGATCAGTACATGAACTTGTCTTCC
	PTEN-4,12	Forward	ACACTCTTTCCCTACACGACGCTCTTCCGATCTCATCATTAATTAAATATGTCATTTCAT
	PTEN-4,12	Reverse	GTGACTGGAGTTCAGACGTGTGCTCTTCCGATCTCTATACTGCAAATGCTATCG
	PTEN-5,6	Forward	ACACTCTTTCCCTACACGACGCTCTTCCGATCTTAACTTTATATCACTTTTAAACTTTTCTTTTAG
	PTEN-5,6	Reverse	GTGACTGGAGTTCAGACGTGTGCTCTTCCGATCGACAGTAAGATACAGTCTATCG
	PTEN-8	Forward	ACACTCTTTCCCTACACGACGCTCTTCCGATCTGATTGCTGCATATTTCAGAT
	PTEN-8	Reverse	GTGACTGGAGTTCAGACGTGTGCTCTTCCGATCCAACATGAATATAAACATCAATAT
	PTEN-9	Forward	ACACTCTTTCCCTACACGACGCTCTTCCGATCTGACAAGGAATATCTAGTACTTAC
	PTEN-9	Reverse	GTGACTGGAGTTCAGACGTGTGCTCTTCCGATCTCCTAGAATTAAACACACATCAC
	PTEN-7,11	Forward	ACACTCTTTCCCTACACGACGCTCTTCCGATCTGTAATTTCAAATGTTAGCTCA
	PTEN-7,11	Reverse	GTGACTGGAGTTCAGACGTGTGCTCTTCCGATCCAGATAACTTTCACTTAATAGTT
	PTEN-15,20,23	Forward	ACACTCTTTCCCTACACGACGCTCTTCCGATCTTGAGGTTATCTTTTTACCACAGTTGCAC
	PTEN-15,20,23	Reverse	GTGACTGGAGTTCAGACGTGTGCTCTTCCGATCCATCTTCACTTAGCCATTGGTCAAG
	PTEN-16,21	Forward	ACACTCTTTCCCTACACGACGCTCTTCCGATCTTATCCTTTTGAAGACCATAACCCACC
	PTEN-16,21	Reverse	GTGACTGGAGTTCAGACGTGTGCTCTTCCGATCCAGCTTTACAGTGAATTGCTGCAA
	PTEN-14,17,22,24	Forward	ACACTCTTTCCCTACACGACGCTCTTCCGATCTACTGTAAAGCTGGAAAGGGACG
	PTEN-14,17,22,24	Reverse	GTGACTGGAGTTCAGACGTGTGCTCTTCCGATCTCTCTGGTCCTTACTTCCCCATAGA
	PTEN-13,18,19	Forward	ACACTCTTTCCCTACACGACGCTCTTCCGATCTTGCATATTTATTACATCGGGGCAAAT
	PTEN-13,18,19	Reverse	GTGACTGGAGTTCAGACGTGTGCTCTTCCGATCGAAGAGGAAAGGAAAAACATCAAAAAATAACT
	TP53-Doench1,2	Forward	ACACTCTTTCCCTACACGACGCTCTTCCGATCTTCCCAGAATGCCAGAGGCTG
	TP53-Doench1,2	Reverse	GTGACTGGAGTTCAGACGTGTGCTCTTCCGATCAAGCCCAGACGGAAACCGT
	TP53-3,4,7	Forward	ACACTCTTTCCCTACACGACGCTCTTCCGATCTTTCACCCATCTACAGTCCCCCTTG
	TP53-3,7	Reverse	GTGACTGGAGTTCAGACGTGTGCTCTTCCGATCGGGAGCAGCCTCTGGCAT
	TP53-4	Reverse	GTGACTGGAGTTCAGACGTGTGCTCTTCCGATCGCCGGTGTAGGAGCTGCT
	TP53-5	Forward	ACACTCTTTCCCTACACGACGCTCTTCCGATCTTCCTAGGTTGGCTCTGACTGTAC
	TP53-5	Reverse	GTGACTGGAGTTCAGACGTGTGCTCTTCCGATCTCCTGACCTGGAGTCTTCCAG
	TP53-6,8	Forward	ACACTCTTTCCCTACACGACGCTCTTCCGATCTCCATGGCCATCTACAAGCAGTCA
	TP53-6,8	Reverse	GTGACTGGAGTTCAGACGTGTGCTCTTCCGATCAATCAGAGGCCTGGGGACC
	TP53-9,11	Forward	ACACTCTTTCCCTACACGACGCTCTTCCGATCTGCTGGCTTCCATGAGACTTCA
	TP53-9,11	Reverse	GTGACTGGAGTTCAGACGTGTGCTCTTCCGATCTTGGGACAGGAGTCAGAGATC
	TP53-10	Forward	ACACTCTTTCCCTACACGACGCTCTTCCGATCTATCTCTCCTGGGGATGCAGAACTTTTC
	TP53-10	Reverse	GTGACTGGAGTTCAGACGTGTGCTCTTCCGATCCTCAGGTGATCTGCCTGCCT
	TP53-12	Forward	ACACTCTTTCCCTACACGACGCTCTTCCGATCTGAATATTCCCCCCTTGAATTTGGGCT
	TP53-12	Reverse	GTGACTGGAGTTCAGACGTGTGCTCTTCCGATCAAGCCTGGTCAGGAGCTTAT
Targeted deep sequencing for chromatin	chr1-High-1	Forward	ACACTCTTTCCCTACACGACGCTCTTCCGATCTGGTAAAAACAGTAATAAGACCACAAGAAGAG
	chr1-High-1	Reverse	GTGACTGGAGTTCAGACGTGTGCTCTTCCGATCCAGTTCTGGGAGCGGAGC
	chr1-High-2	Forward	ACACTCTTTCCCTACACGACGCTCTTCCGATCTATCACGTATCCTTGCAACGTC
	chr1-High-2	Reverse	GTGACTGGAGTTCAGACGTGTGCTCTTCCGATCCCTCTATTTATTTCTCTCCTCCCGC
	chr1-High-3	Forward	ACACTCTTTCCCTACACGACGCTCTTCCGATCTGCAGAAGAGAGAGAATATAAAAACAGGTGT
	chr1-High-3	Reverse	GTGACTGGAGTTCAGACGTGTGCTCTTCCGATCGCAAGACACAACGGAAGAGATG
	chr1-High-4	Forward	ACACTCTTTCCCTACACGACGCTCTTCCGATCTTCCCCAGGACAAGATGAGTCAC
	chr1-High-4	Reverse	GTGACTGGAGTTCAGACGTGTGCTCTTCCGATCCGAGGGTAGTGGACATGTAGGA
	chr1-High-5	Forward	ACACTCTTTCCCTACACGACGCTCTTCCGATCTTCCCAGTTTCTCAACATACTTACCAAAG
	chr1-High-5	Reverse	GTGACTGGAGTTCAGACGTGTGCTCTTCCGATCTGAAAAGTTCAACATCATAGTCGTCAG
	chr1-High-6	Forward	ACACTCTTTCCCTACACGACGCTCTTCCGATCTGGCAACAGACTTGGTGATTGAG
	chr1-High-6	Reverse	GTGACTGGAGTTCAGACGTGTGCTCTTCCGATCTATCTGCCTTTATATCCTGCCTTCTAG
	chr1-Medium-1	Forward	ACACTCTTTCCCTACACGACGCTCTTCCGATCTGCCACTGAAACAATAGTAGAGGTT
	chr1-Medium-1	Reverse	GTGACTGGAGTTCAGACGTGTGCTCTTCCGATCTCTTGAGAATAGAGAATCAAAGAGAGAGAGAAAA
	chr1-Medium-2	Forward	ACACTCTTTCCCTACACGACGCTCTTCCGATCTTGAGGGCAGTCCTCAGTTG
	chr1-Medium-2	Reverse	GTGACTGGAGTTCAGACGTGTGCTCTTCCGATCCACTGCTTATTTTCCAGGCATTATG
	chr1-Medium-3	Forward	ACACTCTTTCCCTACACGACGCTCTTCCGATCTTGAACTTATAATACAGTGTCATTTTCTCTTTTCTG
	chr1-Medium-3	Reverse	GTGACTGGAGTTCAGACGTGTGCTCTTCCGATCCTGATCCTGCAGTGTTGTGCT
	chr1-Medium-4	Forward	ACACTCTTTCCCTACACGACGCTCTTCCGATCTTGGAAACTGGCTGACTTTATATCCAC
	chr1-Medium-4	Reverse	GTGACTGGAGTTCAGACGTGTGCTCTTCCGATCGACACAGCTTGCCCTCTTG
	chr1-Medium-5	Forward	ACACTCTTTCCCTACACGACGCTCTTCCGATCTGATGATGTGCTTTGCAAAATGCA
	chr1-Medium-5	Reverse	GTGACTGGAGTTCAGACGTGTGCTCTTCCGATCAAGCACTCTCACCTTCTTTCTG
	chr1-Medium-6	Forward	ACACTCTTTCCCTACACGACGCTCTTCCGATCTACCCCACTCTTCAAATCAAAGG
	chr1-Medium-6	Reverse	GTGACTGGAGTTCAGACGTGTGCTCTTCCGATCTGTCCTGTGATTGCAATGTACTTG
	chr1-Low-1	Forward	ACACTCTTTCCCTACACGACGCTCTTCCGATCTTGACTTTTTTGCTATGAGGGTAAAATTCC
	chr1-Low-1	Reverse	GTGACTGGAGTTCAGACGTGTGCTCTTCCGATCGTCCTGCGCTTGACAACAC
	chr1-Low-2	Forward	ACACTCTTTCCCTACACGACGCTCTTCCGATCTCTTGTGAGAATTAAATACAGGGTCAAAAATT
	chr1-Low-2	Reverse	GTGACTGGAGTTCAGACGTGTGCTCTTCCGATCTGGGTTTGGCCAGTATTCACATAAT
	chr1-Low-3	Forward	ACACTCTTTCCCTACACGACGCTCTTCCGATCTGAAGTTCAGGAAATCTGTGAAGCC
	chr1-Low-3	Reverse	GTGACTGGAGTTCAGACGTGTGCTCTTCCGATCGACTCCAGCTTGACTTAATTTAACTCT
	chr1-Low-4	Forward	ACACTCTTTCCCTACACGACGCTCTTCCGATCTGGAGATTAACAAAGTCAGACTGATTCTAGG
	chr1-Low-4	Reverse	GTGACTGGAGTTCAGACGTGTGCTCTTCCGATCCCAACAACCTTTCTCTCTTTTACTCTT
	chr1-Low-5	Forward	ACACTCTTTCCCTACACGACGCTCTTCCGATCTCTTCCCTCAGATGTCTACTTTGTAC
	chr1-Low-5	Reverse	GTGACTGGAGTTCAGACGTGTGCTCTTCCGATCTGGGGACTGCCAAAGGGT
	chr1-Low-6	Forward	ACACTCTTTCCCTACACGACGCTCTTCCGATCTCCTCCTGCTTGAGGACCT
	chr1-Low-6	Reverse	GTGACTGGAGTTCAGACGTGTGCTCTTCCGATCCGGAAGCTCCCCAAGGC
	chr1-Silent-1	Forward	ACACTCTTTCCCTACACGACGCTCTTCCGATCTACAGTCCCACCAACAGTGTAAA
	chr1-Silent-1	Reverse	GTGACTGGAGTTCAGACGTGTGCTCTTCCGATCGAGATACTATCTCACACCAGTTAGAATGG
	chr1-Silent-2	Forward	ACACTCTTTCCCTACACGACGCTCTTCCGATCTCTCTCCAGGACCTGTTGTTTCC
	chr1-Silent-2	Reverse	GTGACTGGAGTTCAGACGTGTGCTCTTCCGATCCACATGAAAAAATGCTCATCATCACTG
	chr1-Silent-3	Forward	ACACTCTTTCCCTACACGACGCTCTTCCGATCTTTGGCTGCATAAATGTCTTCTTTTGAG
	chr1-Silent-3	Reverse	GTGACTGGAGTTCAGACGTGTGCTCTTCCGATCGCTAATATCTAGAATCTACAATGAACTCAAACAAA
	chr1-Silent-4	Forward	ACACTCTTTCCCTACACGACGCTCTTCCGATCTGGTTGTTTTTTTCTTGTAAATTTGTTTGAGTT
	chr1-Silent-4	Reverse	GTGACTGGAGTTCAGACGTGTGCTCTTCCGATCAACAGGCAACCTACAAAATGGG
	chr1-Silent-5	Forward	ACACTCTTTCCCTACACGACGCTCTTCCGATCTATTAGCCCTTTGTCAGATGAGTAGG
	chr1-Silent-5	Reverse	GTGACTGGAGTTCAGACGTGTGCTCTTCCGATCTAAACTAAAGAGCTTCTGCACAGC
	chr1-Silent-6	Forward	ACACTCTTTCCCTACACGACGCTCTTCCGATCTGAAGCTCTTTAGTTTAATTAGATCCCATTTG
	chr1-Silent-6	Reverse	GTGACTGGAGTTCAGACGTGTGCTCTTCCGATCCCATTCAGGACATAGGAATGGG
	chr7-High-1	Forward	ACACTCTTTCCCTACACGACGCTCTTCCGATCTGGACAAACTTCAGTTGCCGG
	chr7-High-1	Reverse	GTGACTGGAGTTCAGACGTGTGCTCTTCCGATCCATTCGTGACCATGCTTATAAAAGAG
	chr7-High-2	Forward	ACACTCTTTCCCTACACGACGCTCTTCCGATCTCATCACAAAATAATGACCGGTTTGAG
	chr7-High-2	Reverse	GTGACTGGAGTTCAGACGTGTGCTCTTCCGATCCAAGCACACTTAGCAAATCAGC
	chr7-High-3	Forward	ACACTCTTTCCCTACACGACGCTCTTCCGATCTCTGCCTTTGCCTGATCAGC
	chr7-High-3	Reverse	GTGACTGGAGTTCAGACGTGTGCTCTTCCGATCGGTGGGTGTGGCACC
	chr7-High-4	Forward	ACACTCTTTCCCTACACGACGCTCTTCCGATCTTCCTCCCCTAGGGGTGC
	chr7-High-4	Reverse	GTGACTGGAGTTCAGACGTGTGCTCTTCCGATCATGGGGACAACGCAAGTAG
	chr7-High-5	Forward	ACACTCTTTCCCTACACGACGCTCTTCCGATCTTAACATGTAGATCTAGAAGGATTTTGAGC
	chr7-High-5	Reverse	GTGACTGGAGTTCAGACGTGTGCTCTTCCGATCGCTACTACTGTGTCAGCTCTATTG
	chr7-High-6	Forward	ACACTCTTTCCCTACACGACGCTCTTCCGATCTGGTAGTGTTATCAGATATGGTTATAAGGAAAG
	chr7-High-6	Reverse	GTGACTGGAGTTCAGACGTGTGCTCTTCCGATCCTAAGTACAATCAAGATGACTAGTGTCCA
	chr7-Medium-1	Forward	ACACTCTTTCCCTACACGACGCTCTTCCGATCTCTTTCCCGCCACAACACC
	chr7-Medium-1	Reverse	GTGACTGGAGTTCAGACGTGTGCTCTTCCGATCTGCCCGAGGGAGAAGC
	chr7-Medium-2	Forward	ACACTCTTTCCCTACACGACGCTCTTCCGATCTGCCTGAACAAGATGAGGGAG
	chr7-Medium-2	Reverse	GTGACTGGAGTTCAGACGTGTGCTCTTCCGATCCCTGGATGCTCGGCATGTA
	chr7-Medium-3	Forward	ACACTCTTTCCCTACACGACGCTCTTCCGATCTGGCATCACACGTCTTGGG
	chr7-Medium-3	Reverse	GTGACTGGAGTTCAGACGTGTGCTCTTCCGATCGATAATATAGTGTGCTCAAATGGTTGTG
	chr7-Medium-4	Forward	ACACTCTTTCCCTACACGACGCTCTTCCGATCTTGCTGACAAGGGCCGC
	chr7-Medium-4	Reverse	GTGACTGGAGTTCAGACGTGTGCTCTTCCGATCGAAGACAAAGAACCCGAAACATCT
	chr7-Medium-5	Forward	ACACTCTTTCCCTACACGACGCTCTTCCGATCTGATTTTGATATTATAGGGATTAATGAACTGTT
	chr7-Medium-5	Reverse	GTGACTGGAGTTCAGACGTGTGCTCTTCCGATCGGCATCATTAGTCCACTGTGAAC
	chr7-Medium-6	Forward	ACACTCTTTCCCTACACGACGCTCTTCCGATCTTGCAGAGCTAGAAGGTGGG
	chr7-Medium-6	Reverse	GTGACTGGAGTTCAGACGTGTGCTCTTCCGATCGGAAAGGTGAAAGGACTACAAAACA
	chr7-Low-1	Forward	ACACTCTTTCCCTACACGACGCTCTTCCGATCTGCTGGGGAAATTTACTAATATCTGGT
	chr7-Low-1	Reverse	GTGACTGGAGTTCAGACGTGTGCTCTTCCGATCAAAGGAAGAAGGAAGTTGGAGAG
	chr7-Low-2	Forward	ACACTCTTTCCCTACACGACGCTCTTCCGATCTGGAGGGAAAGAATTAAGAGATATACCTAATGTAA
	chr7-Low-2	Reverse	GTGACTGGAGTTCAGACGTGTGCTCTTCCGATCCTAGGGTACACTTGCACAACG
	chr7-Low-3	Forward	ACACTCTTTCCCTACACGACGCTCTTCCGATCTGACAAAAGCATAAAAGCAATTCAATGGAG
	chr7-Low-3	Reverse	GTGACTGGAGTTCAGACGTGTGCTCTTCCGATCTAGGGTGTAGGTCAAGATACAATTTTTC
	chr7-Low-4	Forward	ACACTCTTTCCCTACACGACGCTCTTCCGATCTGAGAAACGTTTCTGTGCCAAG
	chr7-Low-4	Reverse	GTGACTGGAGTTCAGACGTGTGCTCTTCCGATCAAACTCCTGTCATTTAAGTTAGATACTACATGG
	chr7-Low-5	Forward	ACACTCTTTCCCTACACGACGCTCTTCCGATCTCTTTCAGCCCCAGCAACT
	chr7-Low-5	Reverse	GTGACTGGAGTTCAGACGTGTGCTCTTCCGATCAATGACTGAACCTCAGAGCCT
	chr7-Low-6	Forward	ACACTCTTTCCCTACACGACGCTCTTCCGATCTGAAAACAGAAAATACATGCAAGTAACCC
	chr7-Low-6	Reverse	GTGACTGGAGTTCAGACGTGTGCTCTTCCGATCCCATCTGTATGTTTCTTCATCCCTAC
	chr7-Silent-1	Forward	ACACTCTTTCCCTACACGACGCTCTTCCGATCTCATAATTGAATACCCTTTGTTTCCTTCTC
	chr7-Silent-1	Reverse	GTGACTGGAGTTCAGACGTGTGCTCTTCCGATCGACAGGGATGCCCTCTCTC
	chr7-Silent-2	Forward	ACACTCTTTCCCTACACGACGCTCTTCCGATCTCGTCCCATCAATACCTAATTTATTGAGAG
	chr7-Silent-2	Reverse	GTGACTGGAGTTCAGACGTGTGCTCTTCCGATCGAACCAAAGACAAAAACCACATGATTATC
	chr7-Silent-3	Forward	ACACTCTTTCCCTACACGACGCTCTTCCGATCTAACATGAATGGTTGTTGAATTTTGTCAAAG
	chr7-Silent-3	Reverse	GTGACTGGAGTTCAGACGTGTGCTCTTCCGATCACATACGCAAATCAATAAAGGTAATCC
	chr7-Silent-4	Forward	ACACTCTTTCCCTACACGACGCTCTTCCGATCTGGTTCTGTTTATATGCTGGATTACCTTTA
	chr7-Silent-4	Reverse	GTGACTGGAGTTCAGACGTGTGCTCTTCCGATCCCAGCAGCACATCAAAAAGC
	chr7-Silent-5	Forward	ACACTCTTTCCCTACACGACGCTCTTCCGATCTCCTTTATTGATTTGCGTATGTTGAACC
	chr7-Silent-5	Reverse	GTGACTGGAGTTCAGACGTGTGCTCTTCCGATCACTGGCAAACCGAAATCCAG
	chr7-Silent-6	Forward	ACACTCTTTCCCTACACGACGCTCTTCCGATCTGCTGGATTTCGGTTTGCCA
	chr7-Silent-6	Reverse	GTGACTGGAGTTCAGACGTGTGCTCTTCCGATCCCTGGCAGAGACACAACC
	chr13-High-1	Forward	ACACTCTTTCCCTACACGACGCTCTTCCGATCTAAACCTAGGTCCAATTAGGATGGC
	chr13-High-1	Reverse	GTGACTGGAGTTCAGACGTGTGCTCTTCCGATCTTTCTGATGTTGCCACCTTCTTG
	chr13-High-2	Forward	ACACTCTTTCCCTACACGACGCTCTTCCGATCTTTAGTGGTATTTAAGTGGATATGTGGCTG
	chr13-High-2	Reverse	GTGACTGGAGTTCAGACGTGTGCTCTTCCGATCAACTTAGAACCTTTGGCTCTACTCC
	chr13-High-3	Forward	ACACTCTTTCCCTACACGACGCTCTTCCGATCTAATTCAGGATCTAATTTAACTATTTTGCAGTG
	chr13-High-3	Reverse	GTGACTGGAGTTCAGACGTGTGCTCTTCCGATCGTCATTTGCTAGATCATGAAGATAGCT
	chr13-High-4	Forward	ACACTCTTTCCCTACACGACGCTCTTCCGATCTTGTCTTCTTGCTTCTTCAAGGATG
	chr13-High-4	Reverse	GTGACTGGAGTTCAGACGTGTGCTCTTCCGATCGGCAATATATTTGTATGCTTACAGATTTGG
	chr13-High-5	Forward	ACACTCTTTCCCTACACGACGCTCTTCCGATCTGCAGGTCGCCATGGCGAT
	chr13-High-5	Reverse	GTGACTGGAGTTCAGACGTGTGCTCTTCCGATCGAATCGGCCAATCAGCGGC
	chr13-High-6	Forward	ACACTCTTTCCCTACACGACGCTCTTCCGATCTAAACGCTCCCGCTAGGTCC
	chr13-High-6	Reverse	GTGACTGGAGTTCAGACGTGTGCTCTTCCGATCGATTCCAGCCTGGGAGGCG
	chr13-Medium-1	Forward	ACACTCTTTCCCTACACGACGCTCTTCCGATCTGGATCAACTAATGTTGTTTACAATATAGATGACA
	chr13-Medium-1	Reverse	GTGACTGGAGTTCAGACGTGTGCTCTTCCGATCGGTCATAAGACAAGCAGTTTATTGTTTA
	chr13-Medium-2	Forward	ACACTCTTTCCCTACACGACGCTCTTCCGATCTCGGATATCTAATATAAAGTTATGTGAAGCAAT
	chr13-Medium-2	Reverse	GTGACTGGAGTTCAGACGTGTGCTCTTCCGATCGGCAAGGCACAATTTCACTTAAT
	chr13-Medium-3	Forward	ACACTCTTTCCCTACACGACGCTCTTCCGATCTGGTTTCCAGTGACCATAATCTAGGAT
	chr13-Medium-3	Reverse	GTGACTGGAGTTCAGACGTGTGCTCTTCCGATCCCAGTGGGAATATCTCATATTAGAAGAAAC
	chr13-Medium-4	Forward	ACACTCTTTCCCTACACGACGCTCTTCCGATCTGATCTTAACACTTTTTTCTATGAAGTGATTTGAG
	chr13-Medium-4	Reverse	GTGACTGGAGTTCAGACGTGTGCTCTTCCGATCTTTTAGGTTTGGGCCTGTGATAC
	chr13-Medium-5	Forward	ACACTCTTTCCCTACACGACGCTCTTCCGATCTGATAAGGCACAGACCCAAAGC
	chr13-Medium-5	Reverse	GTGACTGGAGTTCAGACGTGTGCTCTTCCGATCTCCCCAACCTCCACCAG
	chr13-Medium-6	Forward	ACACTCTTTCCCTACACGACGCTCTTCCGATCTTAGGGGATCACAAGAATCAGGTG
	chr13-Medium-6	Reverse	GTGACTGGAGTTCAGACGTGTGCTCTTCCGATCTCTTGGACCCCACAGTCAGG
	chr13-Low-1	Forward	ACACTCTTTCCCTACACGACGCTCTTCCGATCTGACCTAGATTTATAATTTGTCAGCTTTTAATACTTGTA
	chr13-Low-1	Reverse	GTGACTGGAGTTCAGACGTGTGCTCTTCCGATCGGTTTGATAAAATCTCAGGTCACAG
	chr13-Low-2	Forward	ACACTCTTTCCCTACACGACGCTCTTCCGATCTGAGGACTGAGATTGCAGGAAG
	chr13-Low-2	Reverse	GTGACTGGAGTTCAGACGTGTGCTCTTCCGATCGTACCTCAAGGGCCCTCC
	chr13-Low-3	Forward	ACACTCTTTCCCTACACGACGCTCTTCCGATCTAGGAGTGTGCGTCAGGAC
	chr13-Low-3	Reverse	GTGACTGGAGTTCAGACGTGTGCTCTTCCGATCGATGATTGGGAAAGGTTGATTTTTACG
	chr13-Low-4	Forward	ACACTCTTTCCCTACACGACGCTCTTCCGATCTCTTTCAGCTTGCATAATATGAAACTATCAC
	chr13-Low-4	Reverse	GTGACTGGAGTTCAGACGTGTGCTCTTCCGATCGGACACATGACTAGTTTTAATTATCAAGC
	chr13-Low-5	Forward	ACACTCTTTCCCTACACGACGCTCTTCCGATCTCTCTGATCAGAATCTTTCCAACCTTTG
	chr13-Low-5	Reverse	GTGACTGGAGTTCAGACGTGTGCTCTTCCGATCGGGAAAAGGTTTTGATATTTAGTAGTTGC
	chr13-Low-6	Forward	ACACTCTTTCCCTACACGACGCTCTTCCGATCTCCTTCCTCGACTGATCAGCA
	chr13-Low-6	Reverse	GTGACTGGAGTTCAGACGTGTGCTCTTCCGATCAACTTGGAGAGAGTGGTGTTCTAC
	chr13-Silent-1	Forward	ACACTCTTTCCCTACACGACGCTCTTCCGATCTCTTTTTCTTTGTTTCTCTTCCTTCTTCC
	chr13-Silent-1	Reverse	GTGACTGGAGTTCAGACGTGTGCTCTTCCGATCCTGCACTCCAGCCTGGCGA
	chr13-Silent-2	Forward	ACACTCTTTCCCTACACGACGCTCTTCCGATCTTCACTGCAACCTCCACCTC
	chr13-Silent-2	Reverse	GTGACTGGAGTTCAGACGTGTGCTCTTCCGATCCACAAAAATTAGCCGGGCGT
	chr13-Silent-3	Forward	ACACTCTTTCCCTACACGACGCTCTTCCGATCTCCTCAGCCTCCCGAGTAGC
	chr13-Silent-3	Reverse	GTGACTGGAGTTCAGACGTGTGCTCTTCCGATCAGCCTGGCCAACATGGT
	chr13-Silent-4	Forward	ACACTCTTTCCCTACACGACGCTCTTCCGATCTCACCACGCCCGGCTAATTT
	chr13-Silent-4	Reverse	GTGACTGGAGTTCAGACGTGTGCTCTTCCGATCGGGTCACCTGAGGTCAGGAG
	chr13-Silent-5	Forward	ACACTCTTTCCCTACACGACGCTCTTCCGATCTGTGTTTTTAGTAGAGATGGGATTTCACC
	chr13-Silent-5	Reverse	GTGACTGGAGTTCAGACGTGTGCTCTTCCGATCTCCCAACACTTTGGGAGGC
	chr13-Silent-6	Forward	ACACTCTTTCCCTACACGACGCTCTTCCGATCTCACCATGTTGGCCAGGCT
	chr13-Silent-6	Reverse	GTGACTGGAGTTCAGACGTGTGCTCTTCCGATCGAAATCAACTGGCCTGCCAC
	chr20-High-1	Forward	ACACTCTTTCCCTACACGACGCTCTTCCGATCTTGGGGAGGGGCGCGCG
	chr20-High-1	Reverse	GTGACTGGAGTTCAGACGTGTGCTCTTCCGATCGTCTTCGGCCCGCCGGTC
	chr20-High-2	Forward	ACACTCTTTCCCTACACGACGCTCTTCCGATCTGGGTTGGGAGGGTGGAGGAG
	chr20-High-2	Reverse	GTGACTGGAGTTCAGACGTGTGCTCTTCCGATCCGAAGCCCGGCCCCAGG
	chr20-High-3	Forward	ACACTCTTTCCCTACACGACGCTCTTCCGATCTGTGTTAGGTGCCTGACTCCA
	chr20-High-3	Reverse	GTGACTGGAGTTCAGACGTGTGCTCTTCCGATCACCAGCTCCAGGAAGTAGC
	chr20-High-4	Forward	ACACTCTTTCCCTACACGACGCTCTTCCGATCTTCTAAGCACCAGGCTCTGTG
	chr20-High-4	Reverse	GTGACTGGAGTTCAGACGTGTGCTCTTCCGATCCGCCTTCCTTGAATTTCCGC
	chr20-High-5	Forward	ACACTCTTTCCCTACACGACGCTCTTCCGATCTGCCTCAGCTTGCAGCTCC
	chr20-High-5	Reverse	GTGACTGGAGTTCAGACGTGTGCTCTTCCGATCGAGACCACTGGAGACCCTGA
	chr20-High-6	Forward	ACACTCTTTCCCTACACGACGCTCTTCCGATCTGTGAGGGGGAGCCCGTGGA
	chr20-High-6	Reverse	GTGACTGGAGTTCAGACGTGTGCTCTTCCGATCCCAGACAAGGACACTGCTCCT
	chr20-Medium-1	Forward	ACACTCTTTCCCTACACGACGCTCTTCCGATCTCAGCACTGGCCTCTGCC
	chr20-Medium-1	Reverse	GTGACTGGAGTTCAGACGTGTGCTCTTCCGATCCAGATAAAGCCCCTTCATCCC
	chr20-Medium-2	Forward	ACACTCTTTCCCTACACGACGCTCTTCCGATCTTGGCGAGGGTGGAGGCTG
	chr20-Medium-2	Reverse	GTGACTGGAGTTCAGACGTGTGCTCTTCCGATCGAGTGACCGGCTCTGGGG
	chr20-Medium-3	Forward	ACACTCTTTCCCTACACGACGCTCTTCCGATCTTCAGGGCTTGTTGTTGAAGGG
	chr20-Medium-3	Reverse	GTGACTGGAGTTCAGACGTGTGCTCTTCCGATCGTATGTCAGGAGGCCACAGG
	chr20-Medium-4	Forward	ACACTCTTTCCCTACACGACGCTCTTCCGATCTCAAAGCCCACCCTGTCTACC
	chr20-Medium-4	Reverse	GTGACTGGAGTTCAGACGTGTGCTCTTCCGATCGCTGGTGTTGTGTGCTTGG
	chr20-Medium-5	Forward	ACACTCTTTCCCTACACGACGCTCTTCCGATCTTGTCCGAGCACAGAGCCAGA
	chr20-Medium-5	Reverse	GTGACTGGAGTTCAGACGTGTGCTCTTCCGATCGGAGGACCCTGTTTACTGTCC
	chr20-Medium-6	Forward	ACACTCTTTCCCTACACGACGCTCTTCCGATCTACGTCTGAGACACGGGTTG
	chr20-Medium-6	Reverse	GTGACTGGAGTTCAGACGTGTGCTCTTCCGATCACTCGCAGGGGTGCGGG
	chr20-Low-1	Forward	ACACTCTTTCCCTACACGACGCTCTTCCGATCTGGATCAATCATCGCCCCGC
	chr20-Low-1	Reverse	GTGACTGGAGTTCAGACGTGTGCTCTTCCGATCCCCTTTGGCGCAGGAAGC
	chr20-Low-2	Forward	ACACTCTTTCCCTACACGACGCTCTTCCGATCTTATGAGCCACCGTGCCTG
	chr20-Low-2	Reverse	GTGACTGGAGTTCAGACGTGTGCTCTTCCGATCCTCTGCCTGTGCTCCCAG
	chr20-Low-3	Forward	ACACTCTTTCCCTACACGACGCTCTTCCGATCTTCAGGTGCCAGGTGCTGTG
	chr20-Low-3	Reverse	GTGACTGGAGTTCAGACGTGTGCTCTTCCGATCAAGACAGACGGATGGGTGGG
	chr20-Low-4	Forward	ACACTCTTTCCCTACACGACGCTCTTCCGATCTCCTAGACACGGCAACGGTTT
	chr20-Low-4	Reverse	GTGACTGGAGTTCAGACGTGTGCTCTTCCGATCGACCCTGTGGCCTTGGAGT
	chr20-Low-5	Forward	ACACTCTTTCCCTACACGACGCTCTTCCGATCTGGCATTCCTTGTGGATCCTG
	chr20-Low-5	Reverse	GTGACTGGAGTTCAGACGTGTGCTCTTCCGATCCCAGAGGAGACCCGCTACAT
	chr20-Low-6	Forward	ACACTCTTTCCCTACACGACGCTCTTCCGATCTGGGAGCTGGCTGATCGACC
	chr20-Low-6	Reverse	GTGACTGGAGTTCAGACGTGTGCTCTTCCGATCCACCTGGGTCAGAAGGCTGA
	chr20-Silent-1	Forward	ACACTCTTTCCCTACACGACGCTCTTCCGATCTTCTGTTGCCCAGGCTGGAG
	chr20-Silent-1	Reverse	GTGACTGGAGTTCAGACGTGTGCTCTTCCGATCTCCCAGCTACTCAGGAGGCT
	chr20-Silent-2	Forward	ACACTCTTTCCCTACACGACGCTCTTCCGATCTTTTAAATTTTTAGTGGAGATGGGTTCTTGC
	chr20-Silent-2	Reverse	GTGACTGGAGTTCAGACGTGTGCTCTTCCGATCCCAGAATTTTGGAAGGCTGAAGC
	chr20-Silent-3,4	Forward	ACACTCTTTCCCTACACGACGCTCTTCCGATCTTCCTGCTTCAGCCTTCCAAAATT
	chr20-Silent-3,4	Reverse	GTGACTGGAGTTCAGACGTGTGCTCTTCCGATCCCTCACTGAGGGGTTAACCAC
	chr20-Silent-5	Forward	ACACTCTTTCCCTACACGACGCTCTTCCGATCTTTACTGCCATGAGCAGACACAG
	chr20-Silent-5	Reverse	GTGACTGGAGTTCAGACGTGTGCTCTTCCGATCCGAGGCTGGCTGTGTCTG
	chr20-Silent-6	Forward	ACACTCTTTCCCTACACGACGCTCTTCCGATCTTATGAGCAGACACAGCCAGCC
	chr20-Silent-6	Reverse	GTGACTGGAGTTCAGACGTGTGCTCTTCCGATCCTATAACAGATGGGGAAACCGAGGC
	chr22-High-1	Forward	ACACTCTTTCCCTACACGACGCTCTTCCGATCTCGTGAGCCCTGCAGAGGT
	chr22-High-1	Reverse	GTGACTGGAGTTCAGACGTGTGCTCTTCCGATCAACTGTTGCTTCTGCCCCAC
	chr22-High-2	Forward	ACACTCTTTCCCTACACGACGCTCTTCCGATCTTGCAGAGAGCGACCCTAGTG
	chr22-High-2	Reverse	GTGACTGGAGTTCAGACGTGTGCTCTTCCGATCGACAGGTTCGTTTCTGATCTGGT
	chr22-High-3	Forward	ACACTCTTTCCCTACACGACGCTCTTCCGATCTAGTTTGCTGAGCACCATGAAG
	chr22-High-3	Reverse	GTGACTGGAGTTCAGACGTGTGCTCTTCCGATCAGGCTCACGGCATCCTTTC
	chr22-High-4	Forward	ACACTCTTTCCCTACACGACGCTCTTCCGATCTTGAGGGAGCTCATGTGAGCA
	chr22-High-4	Reverse	GTGACTGGAGTTCAGACGTGTGCTCTTCCGATCGTGCTCATCGCCTCAGCTG
	chr22-High-5	Forward	ACACTCTTTCCCTACACGACGCTCTTCCGATCTCTCAGCAGGGCAGGGCGA
	chr22-High-5	Reverse	GTGACTGGAGTTCAGACGTGTGCTCTTCCGATCTCCCTCCCAGTGGAAATGCTTG
	chr22-High-6	Forward	ACACTCTTTCCCTACACGACGCTCTTCCGATCTGCTGCACTTGGCCCACAC
	chr22-High-6	Reverse	GTGACTGGAGTTCAGACGTGTGCTCTTCCGATCTGCTGACGCCCCTCTCCG
	chr22-Medium-1	Forward	ACACTCTTTCCCTACACGACGCTCTTCCGATCTTGAGGCTTCCTTCCAAGCAGG
	chr22-Medium-1	Reverse	GTGACTGGAGTTCAGACGTGTGCTCTTCCGATCATACTAAGGATTATTTAAAGTGTTTTATGTCACTTTAAAT
	chr22-Medium-2	Forward	ACACTCTTTCCCTACACGACGCTCTTCCGATCTCTTCATTGCAGATTCTAAAATTGTGTTCC
	chr22-Medium-2	Reverse	GTGACTGGAGTTCAGACGTGTGCTCTTCCGATCAGTTTCCCATGCTGCATATTAATCTGC
	chr22-Medium-3	Forward	ACACTCTTTCCCTACACGACGCTCTTCCGATCTGAGCAAGACCCCGCCTCAA
	chr22-Medium-3	Reverse	GTGACTGGAGTTCAGACGTGTGCTCTTCCGATCCGTTGAGTCCACTAGGTAGGC
	chr22-Medium-4	Forward	ACACTCTTTCCCTACACGACGCTCTTCCGATCTGCAGTGCGACTCCTTCTCG
	chr22-Medium-4	Reverse	GTGACTGGAGTTCAGACGTGTGCTCTTCCGATCTGGCTGGAGATCGTCAATGAGAAG
	chr22-Medium-5	Forward	ACACTCTTTCCCTACACGACGCTCTTCCGATCTAGGAGCACCCTATCAGGGT
	chr22-Medium-5	Reverse	GTGACTGGAGTTCAGACGTGTGCTCTTCCGATCCAAGAACCTCAGATAGGCAAGGC
	chr22-Medium-6	Forward	ACACTCTTTCCCTACACGACGCTCTTCCGATCTTCCCCACCCCACCACAGT
	chr22-Medium-6	Reverse	GTGACTGGAGTTCAGACGTGTGCTCTTCCGATCTGTGTGCTGGGCCTGGAG
	chr22-Low-1	Forward	ACACTCTTTCCCTACACGACGCTCTTCCGATCTGCGGCTCCTGGGCGATCT
	chr22-Low-1	Reverse	GTGACTGGAGTTCAGACGTGTGCTCTTCCGATCGGGCCGCCCCTTATGTAAC
	chr22-Low-2	Forward	ACACTCTTTCCCTACACGACGCTCTTCCGATCTAAGGAGGAGGGGTCCGGC
	chr22-Low-2	Reverse	GTGACTGGAGTTCAGACGTGTGCTCTTCCGATCCATAGCCTCTGTGCCTGGTG
	chr22-Low-3	Forward	ACACTCTTTCCCTACACGACGCTCTTCCGATCTATTCAGAGGCCTCCGGGT
	chr22-Low-3	Reverse	GTGACTGGAGTTCAGACGTGTGCTCTTCCGATCCGTGAAGGAACTGACTGGCG
	chr22-Low-4	Forward	ACACTCTTTCCCTACACGACGCTCTTCCGATCTATGCACAGCTGAGGCCTC
	chr22-Low-4	Reverse	GTGACTGGAGTTCAGACGTGTGCTCTTCCGATCAAACCGGGTTTACTGCCTTGC
	chr22-Low-5	Forward	ACACTCTTTCCCTACACGACGCTCTTCCGATCTCCCAGGAGGTGCTCTCAGGA
	chr22-Low-5	Reverse	GTGACTGGAGTTCAGACGTGTGCTCTTCCGATCCTTTACTACTGGGGACAGCGG
	chr22-Low-6	Forward	ACACTCTTTCCCTACACGACGCTCTTCCGATCTCATCACAGAATTTCCGGGGT
	chr22-Low-6	Reverse	GTGACTGGAGTTCAGACGTGTGCTCTTCCGATCTTGACTCAGGACTGGGGGAT
	chr22-Silent-1	Forward	ACACTCTTTCCCTACACGACGCTCTTCCGATCTCACATTAGCCAGGATGGTCTCG
	chr22-Silent-1	Reverse	GTGACTGGAGTTCAGACGTGTGCTCTTCCGATCGGGTGACAGAGTGAGACCCTA
	chr22-Silent-2	Forward	ACACTCTTTCCCTACACGACGCTCTTCCGATCTCAGGCTTCAGTGCAATGGC
	chr22-Silent-2	Reverse	GTGACTGGAGTTCAGACGTGTGCTCTTCCGATCGCATGCCTGTAATCCCAGCT
	chr22-Silent-3	Forward	ACACTCTTTCCCTACACGACGCTCTTCCGATCTTCACTGCAGCCTCCACCTC
	chr22-Silent-3	Reverse	GTGACTGGAGTTCAGACGTGTGCTCTTCCGATCAAATTAGCCGGGCATGGTGG
	chr22-Silent-4	Forward	ACACTCTTTCCCTACACGACGCTCTTCCGATCTTGGGATTACAGGCATGCGC
	chr22-Silent-4	Reverse	GTGACTGGAGTTCAGACGTGTGCTCTTCCGATCTGAGGTCGGGAGATTGAGACC
	chr22-Silent-5	Forward	ACACTCTTTCCCTACACGACGCTCTTCCGATCTTTTTGTGTTTGCAGTAGAAACGGGG
	chr22-Silent-5	Reverse	GTGACTGGAGTTCAGACGTGTGCTCTTCCGATCGCACTTTGGGATACCGAGGC
	chr22-Silent-6	Forward	ACACTCTTTCCCTACACGACGCTCTTCCGATCTGCCAGGCCGGTCTCAATCT
	chr22-Silent-6	Reverse	GTGACTGGAGTTCAGACGTGTGCTCTTCCGATCGGGATAGGGCCAGGTTCTGT
Table S1, Primers used in this study
Forward and reverse primers are shown for DNA constructs, sgRNAs. Surveyor assay, and targeted deep sequencing.

## Sheet: Sheet1
TP53-Doench1,2	Forward	ACACTCTTTCCCTACACGACGCTCTTCCGATCTTCCCAGAATGCCAGAGGCTG
TP53-Doench1,2	Reverse	GTGACTGGAGTTCAGACGTGTGCTCTTCCGATCAAGCCCAGACGGAAACCGT
TP53-3,4,7	Forward	ACACTCTTTCCCTACACGACGCTCTTCCGATCTTTCACCCATCTACAGTCCCCCTTG
TP53-3,7	Reverse	GTGACTGGAGTTCAGACGTGTGCTCTTCCGATCGGGAGCAGCCTCTGGCAT
TP53-4	Reverse	GTGACTGGAGTTCAGACGTGTGCTCTTCCGATCGCCGGTGTAGGAGCTGCT
TP53-5	Forward	ACACTCTTTCCCTACACGACGCTCTTCCGATCTTCCTAGGTTGGCTCTGACTGTAC
TP53-5	Reverse	GTGACTGGAGTTCAGACGTGTGCTCTTCCGATCTCCTGACCTGGAGTCTTCCAG
TP53-6,8	Forward	ACACTCTTTCCCTACACGACGCTCTTCCGATCTCCATGGCCATCTACAAGCAGTCA
TP53-6,8	Reverse	GTGACTGGAGTTCAGACGTGTGCTCTTCCGATCAATCAGAGGCCTGGGGACC
TP53-9,11	Forward	ACACTCTTTCCCTACACGACGCTCTTCCGATCTGCTGGCTTCCATGAGACTTCA
TP53-9,11	Reverse	GTGACTGGAGTTCAGACGTGTGCTCTTCCGATCTTGGGACAGGAGTCAGAGATC
TP53-10	Forward	ACACTCTTTCCCTACACGACGCTCTTCCGATCTATCTCTCCTGGGGATGCAGAACTTTTC
TP53-10	Reverse	GTGACTGGAGTTCAGACGTGTGCTCTTCCGATCCTCAGGTGATCTGCCTGCCT
TP53-12	Forward	ACACTCTTTCCCTACACGACGCTCTTCCGATCTGAATATTCCCCCCTTGAATTTGGGCT
TP53-12	Reverse	GTGACTGGAGTTCAGACGTGTGCTCTTCCGATCAAGCCTGGTCAGGAGCTTAT
